# Supplementary material for: N′-(3-Hy­droxy­benzyl­idene)-4-nitro­benzohydrazide
Source: Acta Crystallogr Sect E Struct Rep Online. 2010 Oct 31;66(Pt 11):o3004–5. doi: 10.1107/S1600536810043564 (PMC3009013; doi:10.1107/S1600536810043564)
Supplement: Supplementary file 2 [file e-66-o3004-Isup2.hkl]

# 
# h,k,l, Fc-squared, Fo-squared, sigma(Fo-squared) and status flag 
# 
data_I
_shelx_title ' test_0m in P2(1)/n' 
_shelx_refln_list_code          4 
_shelx_F_calc_maximum      191.20 
_exptl_crystal_F_000       592.00 
_reflns_d_resolution_high  0.7829 
 
loop_ 
 _symmetry_equiv_pos_as_xyz 
 'x, y, z' 
 '-x+1/2, y+1/2, -z+1/2' 
 '-x, -y, -z' 
 'x-1/2, -y-1/2, z-1/2' 
 
_cell_length_a     9.9867 
_cell_length_b     8.9673 
_cell_length_c    15.1079 
_cell_angle_alpha  90.000 
_cell_angle_beta  106.560 
_cell_angle_gamma  90.000 
 
_shelx_F_squared_multiplier     1.000 
 
loop_ 
 _refln_index_h 
 _refln_index_k 
 _refln_index_l 
 _refln_F_squared_calc 
 _refln_F_squared_meas 
 _refln_F_squared_sigma 
 _refln_observed_status 
   2   0   0     1550.16     1494.35     17.31 o 
   4   0   0      188.85      172.20      5.53 o 
   6   0   0        1.92        1.54      1.79 o 
   8   0   0       48.78       52.94      5.18 o 
  10   0   0        7.51        7.56      3.66 o 
  12   0   0       59.07       48.17     11.00 o 
   1   1   0       22.71       28.38      0.93 o 
   2   1   0       52.04       52.48      2.24 o 
   3   1   0      633.47      604.66      8.46 o 
   4   1   0      296.50      276.40      6.01 o 
   5   1   0      692.78      725.85      9.74 o 
   6   1   0     1131.74     1165.68     14.07 o 
   7   1   0       46.59       39.92      3.59 o 
   8   1   0       27.66       31.38      6.36 o 
   9   1   0       13.31       13.23      3.15 o 
  10   1   0       17.55       22.42      5.69 o 
  11   1   0        3.80        7.23      4.09 o 
  12   1   0        2.17        0.20      4.31 o 
   0   2   0     1753.52     1720.63     18.99 o 
   1   2   0    11085.05    10679.06    111.70 o 
   2   2   0      656.33      628.29      6.93 o 
   3   2   0       55.13       58.68      2.24 o 
   4   2   0     1826.90     1862.23     17.31 o 
   5   2   0      438.83      418.55      7.20 o 
   6   2   0      346.79      337.59      7.04 o 
   7   2   0       17.21       15.27      2.22 o 
   8   2   0        4.40        3.74      2.06 o 
   9   2   0        1.00        1.29      2.02 o 
  10   2   0        0.20       -0.61      2.11 o 
  11   2   0        0.38        1.24      3.80 o 
  12   2   0        3.86        1.47      4.36 o 
   1   3   0      152.14      162.01      3.20 o 
   2   3   0        8.71        7.29      1.05 o 
   3   3   0     1186.18     1124.96     11.78 o 
   4   3   0      217.50      223.88      6.45 o 
   5   3   0      220.77      198.31      5.04 o 
   6   3   0       26.94       29.34      3.20 o 
   7   3   0      682.47      670.52     11.12 o 
   8   3   0        7.59       11.73      2.51 o 
   9   3   0      113.53      115.95      5.57 o 
  10   3   0        0.04       -0.03      2.40 o 
  11   3   0        0.00        1.44      3.11 o 
   0   4   0        1.25        0.94      1.61 o 
   1   4   0      464.49      456.73      6.39 o 
   2   4   0       27.47       35.81      2.03 o 
   3   4   0      155.38      149.74      3.96 o 
   4   4   0      759.19      753.24     10.21 o 
   5   4   0       32.66       30.80      2.48 o 
   6   4   0      355.71      343.38      7.49 o 
   7   4   0      304.42      296.83      7.93 o 
   8   4   0        0.51        1.21      1.92 o 
   9   4   0        0.13        3.41      2.29 o 
  10   4   0        0.64        1.01      2.66 o 
  11   4   0       11.68        7.33      4.67 o 
   1   5   0      171.96      179.29      4.25 o 
   2   5   0      448.11      418.68      6.89 o 
   3   5   0        0.69        0.28      1.08 o 
   4   5   0      661.48      655.84     12.31 o 
   5   5   0        0.38        0.21      1.38 o 
   6   5   0      822.09      804.59     12.52 o 
   7   5   0       84.59       85.45      4.72 o 
   8   5   0        0.05       -1.37      1.94 o 
   9   5   0        3.23        3.48      2.90 o 
  10   5   0       16.89       16.41      5.73 o 
  11   5   0       12.17       18.95      7.87 o 
   0   6   0     2164.49     2422.45     46.80 o 
   1   6   0      460.58      482.72      7.83 o 
   2   6   0        0.37        0.98      1.23 o 
   3   6   0        7.25        4.60      1.74 o 
   4   6   0      170.82      167.45     12.51 o 
   5   6   0       58.65       60.22      5.14 o 
   6   6   0        0.01        1.68      2.40 o 
   7   6   0        3.41        3.23      2.97 o 
   8   6   0        6.28        8.82      3.32 o 
   9   6   0        2.05        0.00      2.88 o 
  10   6   0       18.10       19.52      5.76 o 
   1   7   0        5.99        7.43      2.91 o 
   2   7   0      191.78      199.22      7.34 o 
   3   7   0        9.12        6.61      2.35 o 
   4   7   0        3.28        2.85      2.47 o 
   5   7   0      136.50      143.58     10.23 o 
   6   7   0       51.67       53.52      4.94 o 
   7   7   0       21.16       19.28      4.52 o 
   8   7   0        5.64        2.35      3.17 o 
   9   7   0        5.01       10.93      3.97 o 
   0   8   0       97.60      128.42     11.43 o 
   1   8   0       25.57       31.68      4.92 o 
   2   8   0       33.19       31.64      4.82 o 
   3   8   0      191.87      192.32      9.48 o 
   4   8   0       12.84       17.52      3.57 o 
   5   8   0       49.28       45.83      4.79 o 
   6   8   0       38.69       38.39      4.77 o 
   7   8   0       42.44       48.98      5.59 o 
   8   8   0       24.72       31.65      5.17 o 
   1   9   0        9.54        9.18      4.11 o 
   2   9   0        8.80       11.72      3.98 o 
   3   9   0        5.80       11.38      4.01 o 
   4   9   0        0.22        1.16      3.27 o 
   5   9   0       22.88       33.38      6.23 o 
   6   9   0        9.31        1.33      4.03 o 
   7   9   0        0.03        0.66      3.87 o 
   0  10   0        4.49        0.89      4.56 o 
   1  10   0        0.49       -1.85      3.20 o 
   2  10   0       46.04       42.61      6.32 o 
   3  10   0        0.11        0.70      3.60 o 
   4  10   0      102.61       84.51     15.59 o 
   5  10   0        1.14        2.56      4.21 o 
   1  11   0        0.22        3.01      4.19 o 
   2  11   0        3.54        5.74      4.36 o 
   3  11   0        2.16        1.66      4.23 o 
 -11   0   1       18.92       14.09      6.75 o 
  -9   0   1       18.43       23.16      4.26 o 
  -7   0   1      793.50      786.04     16.20 o 
  -5   0   1      262.28      248.17      7.18 o 
  -3   0   1     3153.03     3040.43     34.55 o 
  -1   0   1      137.91      120.40      3.49 o 
   1   0   1       56.32       74.32      3.78 o 
   3   0   1     7594.37     7206.01    172.58 o 
   5   0   1     2994.06     3100.57     38.02 o 
   7   0   1       35.31       27.46      3.76 o 
   9   0   1        4.68        0.62      3.78 o 
  11   0   1        6.61        5.06      6.03 o 
 -12   1   1       32.69       37.96      6.89 o 
 -11   1   1       19.10       18.62      5.54 o 
 -10   1   1       53.01       62.92      5.39 o 
  -9   1   1      103.35      115.61      5.23 o 
  -8   1   1      140.75      145.09      5.16 o 
  -7   1   1       54.11       47.33      3.63 o 
  -6   1   1      803.83      799.69     12.87 o 
  -5   1   1        0.08        0.84      1.08 o 
  -4   1   1        6.23        7.56      1.21 o 
  -3   1   1      737.22      735.03      7.87 o 
  -2   1   1     3233.65     3070.62     22.35 o 
  -1   1   1     2245.51     2181.21     16.32 o 
   0   1   1     3632.29     3518.37     28.29 o 
   1   1   1      726.92      678.04      7.54 o 
   2   1   1       13.43       13.37      2.75 o 
   3   1   1      184.91      174.69      3.71 o 
   4   1   1     3385.41     3373.93     27.55 o 
   5   1   1       94.42      100.89      3.59 o 
   6   1   1      351.27      374.03      8.05 o 
   7   1   1      108.03       97.08      4.26 o 
   8   1   1       16.49       15.90      3.53 o 
   9   1   1        1.41        0.65      2.30 o 
  10   1   1      123.60      115.48      7.52 o 
  11   1   1       43.53       53.51      4.75 o 
 -12   2   1        0.97        0.53      4.32 o 
 -11   2   1       15.58       16.96      5.32 o 
 -10   2   1       32.44       41.37      4.66 o 
  -9   2   1       11.23        9.09      2.43 o 
  -8   2   1      216.31      212.71      6.29 o 
  -7   2   1      226.87      213.38      5.80 o 
  -6   2   1       13.28       11.77      1.78 o 
  -5   2   1      291.78      279.49      5.62 o 
  -4   2   1      314.60      293.37      6.39 o 
  -3   2   1      121.68      122.04      2.98 o 
  -2   2   1     5408.00     5609.66     44.16 o 
  -1   2   1       53.26       59.22      1.68 o 
   0   2   1       16.06       18.70      1.84 o 
   1   2   1     6429.70     6300.77     54.68 o 
   2   2   1     3100.69     2838.79     27.06 o 
   3   2   1      361.40      371.09      5.74 o 
   4   2   1      684.27      723.45      9.35 o 
   5   2   1       24.87       24.94      2.13 o 
   6   2   1       78.99       71.00      4.36 o 
   7   2   1        8.02        7.16      1.92 o 
   8   2   1        0.06       -2.10      1.40 o 
   9   2   1        5.45        5.81      2.33 o 
  10   2   1       25.22       22.80      3.37 o 
  11   2   1        7.22       13.03      3.24 o 
 -11   3   1       14.49       19.23      5.57 o 
 -10   3   1        4.41        5.49      3.48 o 
  -9   3   1        0.16       -1.76      1.86 o 
  -8   3   1      410.72      412.96      9.05 o 
  -7   3   1        1.12        3.25      1.73 o 
  -6   3   1       50.51       45.47      3.19 o 
  -5   3   1       13.50       12.70      1.73 o 
  -4   3   1      189.19      175.75      4.87 o 
  -3   3   1      942.52      988.00     10.67 o 
  -2   3   1     6318.14     6627.27     46.82 o 
  -1   3   1      233.61      255.12      4.08 o 
   0   3   1       44.08       37.61      2.42 o 
   1   3   1      160.81      144.43      3.38 o 
   2   3   1      129.78      129.15      3.10 o 
   3   3   1      584.11      614.88      8.12 o 
   4   3   1       39.90       37.08      2.28 o 
   5   3   1        1.03        0.96      1.03 o 
   6   3   1      568.56      533.62      9.35 o 
   7   3   1      114.39      108.36      6.03 o 
   8   3   1      274.85      261.50      7.46 o 
   9   3   1        0.50        1.96      2.02 o 
  10   3   1       19.75       22.41      3.53 o 
  11   3   1        2.60        7.00      3.29 o 
 -11   4   1        4.24        1.77     10.26 o 
 -10   4   1       44.11       47.76      5.13 o 
  -9   4   1        5.51        2.80      2.27 o 
  -8   4   1        3.49        2.90      2.01 o 
  -7   4   1       47.29       46.97      4.03 o 
  -6   4   1      211.33      200.29      5.70 o 
  -5   4   1      161.14      161.10      4.73 o 
  -4   4   1       29.28       33.53      3.59 o 
  -3   4   1      109.59      136.15      3.77 o 
  -2   4   1      320.63      332.02      5.58 o 
  -1   4   1      314.71      319.28      5.85 o 
   0   4   1       73.63       72.56      3.79 o 
   1   4   1       19.99       21.27      1.52 o 
   2   4   1       26.21       24.54      1.75 o 
   3   4   1       27.54       28.98      2.13 o 
   4   4   1      448.19      444.21      7.63 o 
   5   4   1       52.67       49.18      5.26 o 
   6   4   1      458.42      448.30      9.22 o 
   7   4   1       64.70       63.35      4.15 o 
   8   4   1        0.29        1.59      2.05 o 
   9   4   1        3.02        1.33      2.28 o 
  10   4   1       25.03       17.95      4.02 o 
  11   4   1        3.72        5.35      4.28 o 
 -11   5   1        4.88       15.17      9.25 o 
 -10   5   1       30.06       31.08      5.78 o 
  -9   5   1        0.00        0.93      2.28 o 
  -8   5   1        5.62        1.08      2.13 o 
  -7   5   1      250.36      288.68      7.61 o 
  -6   5   1     1168.61     1119.72     15.01 o 
  -5   5   1       52.06       48.92      3.89 o 
  -4   5   1       46.74       42.53      2.90 o 
  -3   5   1      125.56      119.59      3.88 o 
  -2   5   1      135.83      136.91      3.90 o 
  -1   5   1     1069.33     1120.62     12.20 o 
   0   5   1      221.44      228.88      7.38 o 
   1   5   1      202.37      206.40      4.53 o 
   2   5   1      115.16      121.63      3.67 o 
   3   5   1        0.59        1.08      1.08 o 
   4   5   1       32.95       38.27      2.73 o 
   5   5   1       36.03       30.87      3.18 o 
   6   5   1      591.15      591.36     13.85 o 
   7   5   1       57.91       57.87      4.96 o 
   8   5   1        4.59        2.91      2.67 o 
   9   5   1       53.65       44.30      6.53 o 
  10   5   1       93.87       91.41     18.09 o 
 -10   6   1        4.17       -1.56      3.77 o 
  -9   6   1        0.24       -3.46      4.70 o 
  -8   6   1        0.16       -0.82      2.64 o 
  -7   6   1       26.33       30.37      3.97 o 
  -6   6   1      457.20      431.12     10.27 o 
  -5   6   1      274.71      267.26      6.88 o 
  -4   6   1        9.51       11.35      1.98 o 
  -3   6   1       79.79       74.76      4.39 o 
  -2   6   1       17.13       18.52      2.43 o 
  -1   6   1        5.11        4.80      1.66 o 
   0   6   1       10.24       15.03      2.94 o 
   1   6   1       10.72        9.07      1.58 o 
   2   6   1      285.01      283.57      7.58 o 
   3   6   1       27.38       29.54      3.19 o 
   4   6   1       53.37       45.63      3.93 o 
   5   6   1      196.93      212.66      7.77 o 
   6   6   1        0.18       -2.37      2.05 o 
   7   6   1       60.93       68.07      9.06 o 
   8   6   1       20.08       15.89      4.62 o 
   9   6   1        3.51        4.30      4.66 o 
  10   6   1       85.51       84.25     11.31 o 
  -9   7   1        1.38        3.25      4.33 o 
  -8   7   1       73.51       80.54      7.54 o 
  -7   7   1        8.57       11.80      3.58 o 
  -6   7   1        0.01        2.52      3.78 o 
  -5   7   1      291.45      275.96     14.82 o 
  -4   7   1       15.15       17.40      3.12 o 
  -3   7   1       17.88       17.02      2.86 o 
  -2   7   1       24.99       25.30      2.48 o 
  -1   7   1       39.32       42.09      3.43 o 
   0   7   1      118.51      115.21      6.64 o 
   1   7   1       39.02       46.54      4.79 o 
   2   7   1        7.96       10.07      2.93 o 
   3   7   1        0.32       -2.26      1.82 o 
   4   7   1      711.14      710.16     14.37 o 
   5   7   1      117.50      116.41     10.61 o 
   6   7   1       33.54       39.11      4.67 o 
   7   7   1        0.07       -3.60      2.40 o 
   8   7   1        5.73        2.35      3.84 o 
   9   7   1        5.89        8.18      4.05 o 
  -8   8   1       12.34       12.78      4.25 o 
  -7   8   1       68.15       60.33      8.25 o 
  -6   8   1        0.64        0.93      2.91 o 
  -5   8   1        0.03       -2.66      2.77 o 
  -4   8   1       57.88       53.40      6.84 o 
  -3   8   1       93.99      101.09     12.66 o 
  -2   8   1       63.21       56.32      5.81 o 
  -1   8   1        0.71        3.96      7.08 o 
   0   8   1        9.59       13.60      3.65 o 
   1   8   1        0.03       -2.72      2.45 o 
   2   8   1       66.46       61.07      4.99 o 
   3   8   1      130.28      125.40      6.67 o 
   4   8   1        7.06        3.20      2.80 o 
   5   8   1        1.28        4.30      2.84 o 
   6   8   1        0.25       -0.95      2.76 o 
   7   8   1        1.11        1.39      3.29 o 
   8   8   1        6.02        6.48      3.81 o 
  -7   9   1        8.64        0.35      4.12 o 
  -6   9   1        0.13        1.61      3.75 o 
  -5   9   1        6.71        8.87      4.90 o 
  -4   9   1       16.67       17.25      4.91 o 
  -3   9   1        0.35        1.26      3.18 o 
  -2   9   1        5.41        3.91      3.30 o 
  -1   9   1        4.70        7.61      3.49 o 
   0   9   1        1.28        0.76      3.11 o 
   1   9   1        9.10       10.71      3.92 o 
   2   9   1        0.43        4.14      4.89 o 
   3   9   1      112.12       99.12      8.18 o 
   4   9   1       23.77       30.49      5.73 o 
   5   9   1        0.21       -2.15      3.52 o 
   6   9   1       16.27       24.69      5.95 o 
   7   9   1       15.02       11.79      4.26 o 
  -6  10   1        2.25        2.55      4.63 o 
  -5  10   1       15.29       12.50      4.80 o 
  -4  10   1        9.73        3.85      6.70 o 
  -3  10   1        0.01        2.31      3.61 o 
  -2  10   1       80.95       83.25     19.33 o 
  -1  10   1        0.19       -0.56      3.34 o 
   0  10   1        1.09        5.43      3.99 o 
   1  10   1       21.72       18.21      5.37 o 
   2  10   1       13.01       10.22      4.48 o 
   3  10   1        1.55       -1.03      3.77 o 
   4  10   1       15.50        7.48      7.28 o 
   5  10   1       16.22       15.07      5.39 o 
  -3  11   1        0.95       -1.43      3.93 o 
  -2  11   1       12.15       10.71      6.69 o 
  -1  11   1       18.66       12.21      5.09 o 
   0  11   1        3.74        4.21      3.91 o 
   1  11   1        2.95        3.93      4.32 o 
   2  11   1        2.19        2.74      4.40 o 
   3  11   1        0.01        0.06      8.75 o 
 -12   0   2       12.31       17.48      7.85 o 
 -10   0   2        0.22       -6.30      4.20 o 
  -8   0   2       21.39       19.77      3.66 o 
  -6   0   2     2360.68     2363.55     30.72 o 
  -4   0   2      132.98      138.36      4.44 o 
  -2   0   2      875.43      843.40     15.88 o 
   0   0   2      169.98      149.80      2.90 o 
   2   0   2     4109.86     3904.76     70.86 o 
   4   0   2     4657.69     4685.80     56.85 o 
   6   0   2       45.72       32.07      3.71 o 
   8   0   2       15.94       20.11      4.03 o 
  10   0   2       72.99       70.29      7.19 o 
 -12   1   2       56.82       68.93      8.68 o 
 -11   1   2       19.00       17.27      8.44 o 
 -10   1   2        8.06       16.77      4.83 o 
  -9   1   2       71.15       76.39      5.57 o 
  -8   1   2       22.12       21.03      2.51 o 
  -7   1   2       50.06       51.58      4.29 o 
  -6   1   2        2.47        2.12      1.17 o 
  -5   1   2      829.82      821.90      9.86 o 
  -4   1   2      146.92      162.11      4.09 o 
  -3   1   2        8.61       10.65      1.02 o 
  -2   1   2      823.47      775.73      7.09 o 
  -1   1   2     1553.67     1553.72     16.44 o 
   0   1   2     2498.08     2473.53     21.95 o 
   1   1   2     1140.37     1094.85     11.02 o 
   2   1   2        5.35        3.96      0.75 o 
   3   1   2        2.50        4.77      0.96 o 
   4   1   2     2583.81     2784.28     24.10 o 
   5   1   2      381.60      405.76      8.82 o 
   6   1   2      131.31      128.13      4.51 o 
   7   1   2      276.22      268.33      7.01 o 
   8   1   2       79.59       70.32      4.37 o 
   9   1   2       70.02       63.89      5.34 o 
  10   1   2       11.69        5.88      4.86 o 
  11   1   2       44.41       55.51      9.44 o 
 -12   2   2        0.78       -4.10      4.10 o 
 -11   2   2        0.59       -3.75      4.66 o 
 -10   2   2        0.36        2.35      3.75 o 
  -9   2   2      204.87      203.62     13.53 o 
  -8   2   2      301.29      301.65      7.29 o 
  -7   2   2      263.82      276.34      6.41 o 
  -6   2   2       11.44       10.76      1.85 o 
  -5   2   2       22.43       22.44      1.87 o 
  -4   2   2      347.18      359.73      5.71 o 
  -3   2   2        5.80        6.67      1.17 o 
  -2   2   2    36556.03    37732.13    356.94 o 
  -1   2   2     7501.32     7345.19     50.22 o 
   0   2   2      429.50      435.87      6.09 o 
   1   2   2       51.27       49.15      2.13 o 
   2   2   2     1838.46     1751.87     16.17 o 
   3   2   2       99.80      117.91      3.26 o 
   4   2   2        0.00       -0.06      0.83 o 
   5   2   2      142.23      137.83      4.29 o 
   6   2   2       54.29       55.61      3.31 o 
   7   2   2       10.53        5.33      1.89 o 
   8   2   2        0.50       -0.93      1.81 o 
   9   2   2       25.49       31.89      5.68 o 
  10   2   2       27.90       24.83      3.55 o 
  11   2   2       65.43       84.25      5.92 o 
 -12   3   2        0.05        2.97      4.76 o 
 -11   3   2       21.60       28.00     11.95 o 
 -10   3   2        0.27       -1.79      3.41 o 
  -9   3   2       27.78       31.62      4.00 o 
  -8   3   2      277.49      299.90      7.61 o 
  -7   3   2       66.01       66.14      3.67 o 
  -6   3   2      126.04      133.84      4.72 o 
  -5   3   2       23.84       20.79      1.98 o 
  -4   3   2       47.19       42.43      2.31 o 
  -3   3   2      362.48      369.57      7.25 o 
  -2   3   2       18.71       18.46      1.62 o 
  -1   3   2       20.42       17.74      2.13 o 
   0   3   2     2366.52     2342.76     22.27 o 
   1   3   2      784.81      764.95      8.01 o 
   2   3   2       87.96       79.56      2.49 o 
   3   3   2      301.11      325.81      5.88 o 
   4   3   2       83.23       84.06      5.46 o 
   5   3   2       69.52       70.10      3.37 o 
   6   3   2       55.37       54.74      3.42 o 
   7   3   2       46.10       41.89      3.46 o 
   8   3   2       11.58       23.98      3.07 o 
   9   3   2       54.58       56.58      6.68 o 
  10   3   2        1.94        3.43      2.85 o 
  11   3   2        1.17        2.24      3.19 o 
 -11   4   2        0.81       -3.30      4.26 o 
 -10   4   2        5.21       10.99      5.33 o 
  -9   4   2      104.09       94.19      6.02 o 
  -8   4   2      129.24      141.90      5.59 o 
  -7   4   2       51.61       64.19      4.23 o 
  -6   4   2       36.33       36.64      2.85 o 
  -5   4   2        1.54        0.88      1.18 o 
  -4   4   2      189.33      184.68      4.67 o 
  -3   4   2      172.54      160.47      4.04 o 
  -2   4   2     3129.68     3406.88     32.57 o 
  -1   4   2       24.57       20.52      1.68 o 
   0   4   2      312.33      332.91      8.11 o 
   1   4   2       23.56       20.94      1.46 o 
   2   4   2      269.84      260.99      4.88 o 
   3   4   2      406.97      420.27      8.67 o 
   4   4   2       83.16       90.47      3.52 o 
   5   4   2      144.00      158.19      4.93 o 
   6   4   2        7.10        4.16      1.88 o 
   7   4   2       11.53       11.24      2.43 o 
   8   4   2       52.70       63.99      7.02 o 
   9   4   2      180.06      196.80      8.55 o 
  10   4   2      219.56      242.85      9.85 o 
  11   4   2       34.50       50.44      6.18 o 
 -11   5   2        6.33        4.99      7.77 o 
 -10   5   2       47.33       59.57      6.02 o 
  -9   5   2       41.76       39.82      4.79 o 
  -8   5   2        0.79        3.31      2.18 o 
  -7   5   2      141.03      145.96      5.53 o 
  -6   5   2        0.90        2.89      1.79 o 
  -5   5   2        9.35       16.49      2.13 o 
  -4   5   2      220.22      225.57      5.51 o 
  -3   5   2       12.13       12.53      1.79 o 
  -2   5   2      240.61      259.22      6.42 o 
  -1   5   2       46.85       39.50      2.30 o 
   0   5   2      316.08      356.82     14.88 o 
   1   5   2      215.90      203.64      4.37 o 
   2   5   2      107.74      111.03      3.43 o 
   3   5   2       33.85       34.18      3.08 o 
   4   5   2      115.13      116.86      5.22 o 
   5   5   2      462.11      450.56     12.35 o 
   6   5   2       49.54       47.76      4.49 o 
   7   5   2       62.96       66.75     10.74 o 
   8   5   2       50.94       57.89      5.40 o 
   9   5   2      104.89      108.98      8.34 o 
  10   5   2       91.69       98.56      7.79 o 
 -10   6   2        9.57       20.03      8.98 o 
  -9   6   2        0.03       -1.53      3.36 o 
  -8   6   2       13.19       12.96      2.88 o 
  -7   6   2       84.89       79.68      4.70 o 
  -6   6   2        0.26        4.40      2.03 o 
  -5   6   2      307.89      287.10      8.40 o 
  -4   6   2       20.37       20.05      2.39 o 
  -3   6   2       48.06       52.28      3.02 o 
  -2   6   2       53.22       60.63      5.20 o 
  -1   6   2      178.64      192.62      5.89 o 
   0   6   2      156.64      158.54      8.93 o 
   1   6   2       31.78       36.76      3.28 o 
   2   6   2       29.87       31.15      3.17 o 
   3   6   2        0.88        1.25      1.73 o 
   4   6   2       63.65       63.41      4.68 o 
   5   6   2      867.49      887.80     16.38 o 
   6   6   2        6.40        1.60      2.56 o 
   7   6   2        2.50       -1.48      2.36 o 
   8   6   2       22.23       29.56      4.67 o 
   9   6   2        8.95       11.79      4.03 o 
  -9   7   2        9.91       13.51      4.99 o 
  -8   7   2        2.15        1.04      4.87 o 
  -7   7   2       25.86       23.67      4.01 o 
  -6   7   2       15.35       14.18      3.32 o 
  -5   7   2        0.10       -1.87      2.10 o 
  -4   7   2       12.92       17.61      2.50 o 
  -3   7   2       76.49       69.54      4.40 o 
  -2   7   2       90.83      104.36      6.66 o 
  -1   7   2        0.19        0.24      1.96 o 
   0   7   2        4.18        7.73      2.69 o 
   1   7   2       30.53       25.83      6.41 o 
   2   7   2       90.73       94.83     10.64 o 
   3   7   2        3.11        0.63      2.21 o 
   4   7   2      927.16      951.71     17.24 o 
   5   7   2       12.62        7.69      2.99 o 
   6   7   2       10.77       15.01      3.63 o 
   7   7   2        0.87       -0.27      2.79 o 
   8   7   2       27.06       30.56      5.02 o 
   9   7   2        0.54       -1.52      3.56 o 
  -9   8   2        3.20        0.04      5.58 o 
  -8   8   2        0.49       -4.61      4.94 o 
  -7   8   2        2.52       -3.68      3.17 o 
  -6   8   2       21.46       14.71      6.32 o 
  -5   8   2       21.05       28.23      5.51 o 
  -4   8   2       37.03       33.00      5.03 o 
  -3   8   2        9.75        9.34      3.60 o 
  -2   8   2      113.06       89.80     11.95 o 
  -1   8   2       40.58       47.19      5.43 o 
   0   8   2        2.71        3.08      2.74 o 
   1   8   2       18.60       18.87      4.10 o 
   2   8   2      393.66      396.90     18.46 o 
   3   8   2       18.03       21.22      3.75 o 
   4   8   2       46.11       39.62      4.61 o 
   5   8   2       16.79       15.55      3.69 o 
   6   8   2       18.63       22.63      4.50 o 
   7   8   2        2.19        1.94      3.39 o 
   8   8   2        0.02       -1.92      3.88 o 
  -7   9   2        0.30       -2.52      3.71 o 
  -6   9   2        6.93        2.52      4.00 o 
  -5   9   2        0.75       -0.82      3.21 o 
  -4   9   2       10.69        1.53      3.13 o 
  -3   9   2        6.29        4.30      3.49 o 
  -2   9   2       13.14       18.09      4.45 o 
  -1   9   2        1.30       -1.84      2.76 o 
   0   9   2       20.18       29.51      5.14 o 
   1   9   2        3.07        1.53      3.47 o 
   2   9   2      261.70      261.40     16.96 o 
   3   9   2      158.19      150.69      9.68 o 
   4   9   2       11.64       11.57      3.58 o 
   5   9   2        1.30        0.01      3.51 o 
   6   9   2        5.31       13.01      4.04 o 
   7   9   2        7.76       11.84      4.49 o 
  -6  10   2       13.24       10.19      5.16 o 
  -5  10   2        2.68        0.73      4.00 o 
  -4  10   2       52.37       53.30      8.20 o 
  -3  10   2        7.21        9.21      4.12 o 
  -2  10   2       17.66       19.22     10.18 o 
  -1  10   2        1.06        6.88      3.74 o 
   0  10   2        3.01        5.20      4.08 o 
   1  10   2      114.54      129.04     25.45 o 
   2  10   2        4.63       -0.33      3.77 o 
   3  10   2       45.61       35.64      6.56 o 
   4  10   2       35.37       36.12      6.50 o 
   5  10   2        2.45        6.47      4.84 o 
  -3  11   2        2.31        1.48      4.15 o 
  -2  11   2        9.10        5.35      4.23 o 
  -1  11   2        2.11       10.27      4.75 o 
   0  11   2       23.78       26.23      6.07 o 
   1  11   2        0.23        6.42      4.52 o 
   2  11   2        0.85        5.37      4.74 o 
 -11   0   3       40.82       46.64      9.69 o 
  -9   0   3        7.81       10.39      5.20 o 
  -7   0   3       15.97       15.64      3.02 o 
  -5   0   3        0.12        0.23      1.08 o 
  -3   0   3      207.61      189.35      7.58 o 
  -1   0   3    19597.53    19578.44    255.83 o 
   1   0   3        1.33        1.46      0.94 o 
   3   0   3     2413.57     2305.42     68.65 o 
   5   0   3       29.06       26.36      4.56 o 
   7   0   3      412.31      427.77     12.87 o 
   9   0   3       41.71       36.24      6.63 o 
  11   0   3        3.05        8.23      6.32 o 
 -12   1   3       13.53       20.42      5.59 o 
 -11   1   3       42.04       38.45      6.40 o 
 -10   1   3      141.08      131.81      9.28 o 
  -9   1   3       64.77       79.89     21.45 o 
  -8   1   3        0.31        1.65      1.55 o 
  -7   1   3       30.03       32.43      2.46 o 
  -6   1   3      149.64      147.45      4.05 o 
  -5   1   3       74.81       66.54      2.60 o 
  -4   1   3      520.66      572.07      6.85 o 
  -3   1   3     5559.16     5550.23     52.39 o 
  -2   1   3    13290.41    13420.62    125.32 o 
  -1   1   3      799.46      763.99      6.67 o 
   0   1   3      369.95      324.45      4.79 o 
   1   1   3      664.39      679.33      7.12 o 
   2   1   3      419.31      428.10      5.95 o 
   3   1   3      652.35      620.01      8.27 o 
   4   1   3     1061.93     1141.68     13.12 o 
   5   1   3      592.18      627.01      9.78 o 
   6   1   3       30.99       30.87      4.14 o 
   7   1   3       27.44       24.04      2.80 o 
   8   1   3        6.03        4.87      2.69 o 
   9   1   3      139.71      150.52      7.63 o 
  10   1   3       24.47       28.91      4.52 o 
  11   1   3        4.24        4.64      2.77 o 
 -12   2   3        7.84       14.09      5.53 o 
 -11   2   3        0.66       -2.04      3.55 o 
 -10   2   3        0.22        2.09      3.44 o 
  -9   2   3      470.46      477.75     32.12 o 
  -8   2   3      557.50      570.25     13.69 o 
  -7   2   3      169.88      181.97      6.06 o 
  -6   2   3      283.40      267.40      5.67 o 
  -5   2   3        0.18        0.34      0.94 o 
  -4   2   3       33.93       42.32      2.05 o 
  -3   2   3       30.68       42.06      1.85 o 
  -2   2   3     6842.40     6916.92     47.61 o 
  -1   2   3        1.48        0.73      0.54 o 
   0   2   3      145.19      158.03      5.87 o 
   1   2   3     1411.63     1343.62     14.62 o 
   2   2   3        9.54       10.61      1.11 o 
   3   2   3      454.69      420.73      6.63 o 
   4   2   3       51.84       51.50      3.37 o 
   5   2   3        9.56       14.39      1.87 o 
   6   2   3      115.67      119.42      4.52 o 
   7   2   3        5.35        5.41      1.89 o 
   8   2   3       41.90       30.15      3.33 o 
   9   2   3        7.87        2.85      2.24 o 
  10   2   3       10.07        7.47      2.78 o 
  11   2   3        4.94        4.37      2.88 o 
 -12   3   3        0.12        7.59      5.00 o 
 -11   3   3        6.38       11.10      5.24 o 
 -10   3   3        0.84        5.18      4.25 o 
  -9   3   3       72.06       75.49      8.78 o 
  -8   3   3     1683.24     1678.41     22.74 o 
  -7   3   3       14.73       13.13      2.10 o 
  -6   3   3        0.40       -0.06      1.28 o 
  -5   3   3        4.16       -0.98      2.18 o 
  -4   3   3       98.63       93.25      3.11 o 
  -3   3   3     2700.19     2719.82     22.13 o 
  -2   3   3     1338.15     1376.92     12.63 o 
  -1   3   3      755.19      745.67     13.03 o 
   0   3   3      734.28      741.46     12.16 o 
   1   3   3        0.25       -0.15      0.73 o 
   2   3   3     1074.88     1103.01     11.39 o 
   3   3   3       46.46       42.44      2.31 o 
   4   3   3      445.79      429.92      7.48 o 
   5   3   3       14.36       12.53      1.89 o 
   6   3   3       32.81       35.40      2.99 o 
   7   3   3        1.91        1.64      1.79 o 
   8   3   3      702.24      669.24     12.47 o 
   9   3   3        0.77        0.93      2.09 o 
  10   3   3        0.04        3.24      3.10 o 
  11   3   3       38.36       49.42      7.36 o 
 -11   4   3        1.62        3.82      4.39 o 
 -10   4   3        2.10        6.90      4.23 o 
  -9   4   3      323.74      293.66      9.40 o 
  -8   4   3      165.27      159.79     10.04 o 
  -7   4   3      481.94      503.27      9.40 o 
  -6   4   3       12.09       10.24      1.90 o 
  -5   4   3       69.01       70.01      3.31 o 
  -4   4   3     1958.13     1935.69     19.58 o 
  -3   4   3      113.61      118.07      3.50 o 
  -2   4   3      423.13      493.53      6.93 o 
  -1   4   3      199.84      196.95      4.33 o 
   0   4   3       50.97       54.66      7.04 o 
   1   4   3      475.86      479.23      6.23 o 
   2   4   3      605.47      611.18      7.99 o 
   3   4   3      240.05      244.33      5.22 o 
   4   4   3       36.59       45.48      2.79 o 
   5   4   3       13.36       16.79      2.20 o 
   6   4   3        3.07        1.75      1.97 o 
   7   4   3        0.48        2.84      2.30 o 
   8   4   3       93.61       78.18      5.84 o 
   9   4   3        1.99        3.28      2.99 o 
  10   4   3       18.14       13.58      3.99 o 
 -11   5   3       23.46       30.15     14.00 o 
 -10   5   3       51.17       60.28      7.68 o 
  -9   5   3       34.70       44.34      4.80 o 
  -8   5   3       40.29       46.91      4.45 o 
  -7   5   3      319.94      325.49      7.90 o 
  -6   5   3      146.63      137.87      4.94 o 
  -5   5   3      147.50      151.80      5.10 o 
  -4   5   3       83.41       83.46      4.26 o 
  -3   5   3      527.58      591.38      8.71 o 
  -2   5   3       44.57       48.50      2.53 o 
  -1   5   3      327.90      352.98     10.62 o 
   0   5   3       19.03       19.88      2.87 o 
   1   5   3      189.51      193.91      9.72 o 
   2   5   3       40.68       37.03      3.11 o 
   3   5   3       48.95       42.62      3.43 o 
   4   5   3       54.99       47.10      3.90 o 
   5   5   3      222.36      219.42      7.65 o 
   6   5   3        0.61       -2.18      1.98 o 
   7   5   3        8.17        5.68      3.96 o 
   8   5   3       49.66       53.40      5.36 o 
   9   5   3      288.55      286.86     10.73 o 
  10   5   3        8.59       15.07      4.31 o 
 -10   6   3        3.10        5.80      7.26 o 
  -9   6   3        3.40        0.28      2.79 o 
  -8   6   3        9.70       11.75      3.28 o 
  -7   6   3        4.18        0.74      2.07 o 
  -6   6   3      438.79      447.36     10.68 o 
  -5   6   3        0.00       -0.19      1.65 o 
  -4   6   3        7.25        5.13      1.62 o 
  -3   6   3       23.32       23.63      4.23 o 
  -2   6   3        4.48        2.98      1.60 o 
  -1   6   3       88.79      108.98      4.61 o 
   0   6   3       73.03       67.27     10.88 o 
   1   6   3        0.23        0.86      1.44 o 
   2   6   3        6.56        4.44      2.44 o 
   3   6   3      143.01      154.80      6.32 o 
   4   6   3      406.32      405.85     11.68 o 
   5   6   3       75.83       74.37      5.39 o 
   6   6   3        0.00       -0.91      2.34 o 
   7   6   3        0.89       -0.22      2.47 o 
   8   6   3        0.67       -0.90      2.79 o 
   9   6   3       35.18       41.17      5.59 o 
 -10   7   3       21.63       19.97      9.11 o 
  -9   7   3       17.17       21.34      5.57 o 
  -8   7   3        1.32       -1.33      3.26 o 
  -7   7   3        1.28        3.26      2.79 o 
  -6   7   3       49.55       53.98      4.04 o 
  -5   7   3       34.63       35.36      3.80 o 
  -4   7   3        3.75       -1.77      1.80 o 
  -3   7   3       37.82       50.95      3.99 o 
  -2   7   3      210.16      219.11      7.01 o 
  -1   7   3       10.58        9.61      2.31 o 
   0   7   3       24.76       27.32      4.04 o 
   1   7   3        3.25        2.23      3.35 o 
   2   7   3       17.83       15.94      3.11 o 
   3   7   3       63.99       72.03      5.29 o 
   4   7   3      195.01      197.57      7.89 o 
   5   7   3        4.20        4.23      2.74 o 
   6   7   3        2.63        3.07      2.84 o 
   7   7   3       29.46       28.61      4.71 o 
   8   7   3        0.69        1.08      3.18 o 
  -9   8   3        0.33        1.90      5.97 o 
  -8   8   3       35.03       21.31      7.64 o 
  -7   8   3        8.43       17.17      6.58 o 
  -6   8   3       27.18       32.35      6.94 o 
  -5   8   3        9.69       11.78      3.98 o 
  -4   8   3       97.54       92.76     24.75 o 
  -3   8   3        0.74        0.70      2.60 o 
  -2   8   3       40.86       38.36      3.87 o 
  -1   8   3        0.04       -1.79      1.83 o 
   0   8   3       46.21       42.10      5.25 o 
   1   8   3        2.90        1.81      2.81 o 
   2   8   3        1.77        1.73      2.76 o 
   3   8   3       75.83       90.37     11.28 o 
   4   8   3       23.46       24.76      4.17 o 
   5   8   3       22.08       26.81      4.35 o 
   6   8   3        2.14        2.30      3.12 o 
   7   8   3        2.96       -1.35      3.15 o 
  -7   9   3        3.85       -5.24      5.10 o 
  -6   9   3        0.63       -2.39      8.67 o 
  -5   9   3        0.04        2.30      3.40 o 
  -4   9   3       12.31        7.86      3.68 o 
  -3   9   3        3.57        3.68      3.32 o 
  -2   9   3       31.80       29.13      8.56 o 
  -1   9   3       15.98       19.69      4.52 o 
   0   9   3       19.46       23.30      4.82 o 
   1   9   3        1.03        1.43      3.41 o 
   2   9   3       17.19       24.82      5.31 o 
   3   9   3       81.81       83.27      6.40 o 
   4   9   3       35.45       34.05      8.95 o 
   5   9   3        3.15        0.99      3.14 o 
   6   9   3        0.14       -2.05      3.30 o 
  -6  10   3        0.15       -1.37      5.09 o 
  -5  10   3       26.61       37.58      6.56 o 
  -4  10   3       10.59       13.99      6.43 o 
  -3  10   3        0.16        1.64      3.42 o 
  -2  10   3       12.92       10.39      6.45 o 
  -1  10   3        3.32        6.58      3.75 o 
   0  10   3       16.17       29.42      5.62 o 
   1  10   3       55.00       60.02      9.36 o 
   2  10   3       41.95       42.05      6.72 o 
   3  10   3       92.36       91.78      9.02 o 
   4  10   3        1.27        1.22      7.73 o 
   5  10   3        1.95        4.22      5.11 o 
  -3  11   3        0.07        6.21      4.66 o 
  -2  11   3        0.84        2.60      4.03 o 
  -1  11   3        9.37       11.97      4.97 o 
   0  11   3        1.62        9.52      4.53 o 
   1  11   3       13.91       17.18      5.79 o 
   2  11   3        0.29        6.62      4.71 o 
 -12   0   4       23.41       39.25     10.09 o 
 -10   0   4      239.39      246.05     16.63 o 
  -8   0   4        1.58        0.19      3.25 o 
  -6   0   4       88.52      101.88      8.00 o 
  -4   0   4       47.33       49.28      2.23 o 
  -2   0   4     1865.40     1863.97     30.36 o 
   0   0   4     2837.86     2620.21     68.74 o 
   2   0   4       50.91       55.34      4.57 o 
   4   0   4      156.89      158.07      6.50 o 
   6   0   4      147.03      148.28      9.87 o 
   8   0   4        2.03        3.03      2.98 o 
  10   0   4       24.68       18.87      5.06 o 
 -12   1   4       14.95       13.72      5.25 o 
 -11   1   4      110.48      109.29     14.18 o 
 -10   1   4      315.33      334.31     13.70 o 
  -9   1   4       19.14       18.30      4.52 o 
  -8   1   4       20.81       22.53      4.25 o 
  -7   1   4        0.70        0.80      1.14 o 
  -6   1   4       36.77       36.92      2.70 o 
  -5   1   4      191.92      194.76      3.95 o 
  -4   1   4       49.77       43.68      1.71 o 
  -3   1   4      592.16      604.17      9.15 o 
  -2   1   4     8287.48     8290.14    130.28 o 
  -1   1   4     1349.38     1359.32     11.21 o 
   0   1   4     1582.81     1510.23     18.78 o 
   1   1   4     1181.56     1138.51     10.83 o 
   2   1   4      103.96      102.18      2.92 o 
   3   1   4      614.77      636.26     10.70 o 
   4   1   4       75.00       63.25      3.38 o 
   5   1   4       20.47       17.88      2.06 o 
   6   1   4      423.48      453.77      9.02 o 
   7   1   4        5.10        5.05      2.25 o 
   8   1   4       12.63       12.74      2.65 o 
   9   1   4      111.01      106.65      6.85 o 
  10   1   4        5.18        4.50      3.10 o 
  11   1   4        1.36        4.26      2.83 o 
 -12   2   4        0.14        2.80      4.66 o 
 -11   2   4       12.78       13.00      5.00 o 
 -10   2   4       38.72       34.69      6.01 o 
  -9   2   4        3.02        6.19      3.57 o 
  -8   2   4       76.24       72.48      6.32 o 
  -7   2   4       53.43       55.37      3.06 o 
  -6   2   4       19.30       23.17      2.00 o 
  -5   2   4      769.22      805.08      9.59 o 
  -4   2   4     2660.62     2833.10     24.12 o 
  -3   2   4     2569.67     2574.88     20.24 o 
  -2   2   4       62.12       66.34      2.18 o 
  -1   2   4      513.72      489.52      6.02 o 
   0   2   4     1039.58      987.31     15.08 o 
   1   2   4       28.66       26.26      1.57 o 
   2   2   4      479.88      470.60      6.63 o 
   3   2   4     1037.34     1153.77     12.75 o 
   4   2   4       10.00        8.21      1.51 o 
   5   2   4       24.48       23.11      3.93 o 
   6   2   4       21.49       23.45      3.13 o 
   7   2   4      151.01      135.57      6.01 o 
   8   2   4       73.99       84.02      4.97 o 
   9   2   4        4.70        2.97      2.24 o 
  10   2   4        0.06        0.16      2.57 o 
  11   2   4        1.90        2.13      3.32 o 
 -12   3   4        3.00        1.44      4.93 o 
 -11   3   4        0.10        3.15      4.23 o 
 -10   3   4       29.19       24.70     10.84 o 
  -9   3   4       21.74       30.50      6.50 o 
  -8   3   4        0.74        1.16      2.13 o 
  -7   3   4        7.48        6.32      1.78 o 
  -6   3   4      560.78      566.79      8.77 o 
  -5   3   4        0.64       -0.26      1.02 o 
  -4   3   4        1.84        4.32      1.97 o 
  -3   3   4      541.42      551.31      7.16 o 
  -2   3   4       97.74       96.14      3.55 o 
  -1   3   4      136.93      120.83      4.23 o 
   0   3   4      242.51      234.31      7.46 o 
   1   3   4      130.99      130.97      7.14 o 
   2   3   4     6835.04     7190.68     70.34 o 
   3   3   4       92.67       76.30      3.97 o 
   4   3   4      176.17      174.08      4.79 o 
   5   3   4      125.67      116.01      4.34 o 
   6   3   4       15.02       14.80      2.41 o 
   7   3   4      457.90      444.65      9.70 o 
   8   3   4       34.42       52.01      4.99 o 
   9   3   4       65.08       66.77      5.88 o 
  10   3   4        9.87        7.49      3.54 o 
 -11   4   4        0.00        2.79      4.48 o 
 -10   4   4        0.13        1.29      3.92 o 
  -9   4   4       14.85       14.67      4.64 o 
  -8   4   4      455.45      469.04     11.23 o 
  -7   4   4      134.76      124.35      6.73 o 
  -6   4   4        5.78        4.66      1.58 o 
  -5   4   4       17.82       18.95      2.06 o 
  -4   4   4     6767.08     7100.48     52.24 o 
  -3   4   4       22.75       19.55      1.71 o 
  -2   4   4       46.90       56.57      2.42 o 
  -1   4   4        0.03       -0.10      0.88 o 
   0   4   4        5.51        6.48      1.80 o 
   1   4   4      227.58      238.22      6.18 o 
   2   4   4      179.25      178.76      7.88 o 
   3   4   4      318.86      335.36      8.16 o 
   4   4   4      116.14      130.25      5.44 o 
   5   4   4       15.87       11.44      2.55 o 
   6   4   4       23.25       20.26      3.35 o 
   7   4   4       50.65       39.18      4.73 o 
   8   4   4        4.01        4.25      2.68 o 
   9   4   4       19.22       21.67      4.69 o 
  10   4   4        0.00        6.39      3.64 o 
 -11   5   4        3.02        6.76      5.24 o 
 -10   5   4       12.78       12.26      5.00 o 
  -9   5   4       12.83        6.20      4.17 o 
  -8   5   4        3.08        3.46      2.63 o 
  -7   5   4        0.31        0.60      3.59 o 
  -6   5   4        1.66       -0.93      1.49 o 
  -5   5   4      100.45       99.15      3.99 o 
  -4   5   4       95.25      103.68      3.78 o 
  -3   5   4      130.40      132.78      4.78 o 
  -2   5   4       46.36       41.94      2.36 o 
  -1   5   4      167.65      175.36      6.60 o 
   0   5   4      119.07      103.73      5.29 o 
   1   5   4      250.14      248.89      8.36 o 
   2   5   4       37.73       39.25      3.34 o 
   3   5   4      373.37      375.43      9.25 o 
   4   5   4      276.79      256.53     14.37 o 
   5   5   4       21.26       15.32      5.24 o 
   6   5   4       42.14       30.23      4.03 o 
   7   5   4        0.84        0.22      2.49 o 
   8   5   4        3.06        7.22      3.43 o 
   9   5   4      182.70      160.89      8.73 o 
 -10   6   4       19.35       34.79      6.55 o 
  -9   6   4        2.68        5.97      4.13 o 
  -8   6   4        0.01        0.16      2.43 o 
  -7   6   4       94.57       87.79      5.46 o 
  -6   6   4       12.03       10.66      2.42 o 
  -5   6   4      181.20      196.34      5.84 o 
  -4   6   4       38.76       42.04      3.98 o 
  -3   6   4       18.62       24.13      2.71 o 
  -2   6   4       65.74       66.22      3.95 o 
  -1   6   4       24.89       26.05      2.92 o 
   0   6   4       44.61       52.65      4.68 o 
   1   6   4      159.37      154.67      5.90 o 
   2   6   4       22.61       17.25      2.87 o 
   3   6   4        5.01        7.33      2.48 o 
   4   6   4       57.90       58.48      4.82 o 
   5   6   4       23.10       14.44      5.03 o 
   6   6   4        0.07       -0.16      2.39 o 
   7   6   4       42.85       45.87      7.85 o 
   8   6   4        4.22        7.23      3.56 o 
   9   6   4      241.51      298.17     11.60 o 
 -10   7   4        1.38        5.76      8.04 o 
  -9   7   4        1.52        2.01      6.36 o 
  -8   7   4        0.02       -4.46      3.63 o 
  -7   7   4       12.85       13.68      3.96 o 
  -6   7   4        2.53        0.44      2.28 o 
  -5   7   4        8.10        7.17      2.51 o 
  -4   7   4        0.49       -0.56      1.83 o 
  -3   7   4       36.68       32.52      3.43 o 
  -2   7   4      138.29      145.40      5.83 o 
  -1   7   4        0.01       -2.07      1.73 o 
   0   7   4       84.12       97.69      6.66 o 
   1   7   4        0.08        1.40      2.28 o 
   2   7   4       53.62       48.64      7.69 o 
   3   7   4       96.99       96.20      9.32 o 
   4   7   4        1.63        0.88      2.50 o 
   5   7   4       27.92       31.92      5.02 o 
   6   7   4       10.53        8.40      3.45 o 
   7   7   4        6.61       13.24      3.90 o 
   8   7   4       20.51       16.65      4.46 o 
  -8   8   4       96.91      119.80     12.79 o 
  -7   8   4        8.69       11.64      6.40 o 
  -6   8   4        0.38       -1.69      4.23 o 
  -5   8   4        0.65        2.03      5.37 o 
  -4   8   4      144.96      146.55      6.91 o 
  -3   8   4        4.39        1.81      2.26 o 
  -2   8   4        1.17       -1.08      2.00 o 
  -1   8   4       13.24       13.22      2.99 o 
   0   8   4       25.48       24.12      4.43 o 
   1   8   4        0.37       -0.11      2.70 o 
   2   8   4       11.55       11.22      5.53 o 
   3   8   4      154.33      165.02     11.88 o 
   4   8   4       22.68       26.72      4.57 o 
   5   8   4        7.55        6.95      4.75 o 
   6   8   4        7.49       10.95      3.82 o 
   7   8   4       21.95       26.39      5.23 o 
  -7   9   4        9.45        7.19      6.32 o 
  -6   9   4        3.86        6.85      5.43 o 
  -5   9   4       18.73       21.00      4.97 o 
  -4   9   4       93.45       73.15      7.00 o 
  -3   9   4       34.20       24.95      5.39 o 
  -2   9   4        0.06        2.62      4.17 o 
  -1   9   4        8.26        6.60      3.56 o 
   0   9   4       37.94       40.66      4.34 o 
   1   9   4        5.20       11.08      4.22 o 
   2   9   4      507.20      497.57     22.54 o 
   3   9   4      101.19       99.83      8.25 o 
   4   9   4       12.27        5.54      3.62 o 
   5   9   4       21.93       22.88      4.92 o 
   6   9   4       15.46       20.46      4.87 o 
  -6  10   4        0.28        1.51      5.50 o 
  -5  10   4        3.66        0.92      3.66 o 
  -4  10   4        5.61        5.94      5.99 o 
  -3  10   4       17.85       16.83      5.04 o 
  -2  10   4       10.20       10.64      4.14 o 
  -1  10   4        0.90        2.14      3.67 o 
   0  10   4       17.30       23.35      5.43 o 
   1  10   4        5.70        7.64      4.34 o 
   2  10   4       19.74       12.37      4.96 o 
   3  10   4       36.11       29.85     11.83 o 
   4  10   4       26.42       41.11      7.31 o 
  -3  11   4        1.06        9.20      4.33 o 
  -2  11   4        4.83        6.45      4.31 o 
  -1  11   4        6.95       10.36      4.63 o 
   0  11   4       69.65       80.33      8.60 o 
   1  11   4       24.97       26.41      6.38 o 
 -11   0   5      442.89      503.19     25.08 o 
  -9   0   5      161.72      182.74     13.55 o 
  -7   0   5      106.23      110.39      9.10 o 
  -5   0   5      389.55      392.55      7.26 o 
  -3   0   5       73.18       71.07      4.80 o 
  -1   0   5      137.84      140.47      5.66 o 
   1   0   5        1.66       12.98      5.59 o 
   3   0   5      114.69      118.49      5.23 o 
   5   0   5       23.37       24.71      4.28 o 
   7   0   5      183.61      160.37      8.45 o 
   9   0   5       65.48       63.34      6.95 o 
 -12   1   5       21.07       24.95     10.25 o 
 -11   1   5        1.06        2.21      3.98 o 
 -10   1   5      419.85      447.99     15.78 o 
  -9   1   5      200.54      225.80     10.64 o 
  -8   1   5       12.74       17.70      4.06 o 
  -7   1   5       21.34       17.08      3.41 o 
  -6   1   5      325.38      345.14      5.66 o 
  -5   1   5        0.86        2.27      0.87 o 
  -4   1   5      224.07      218.54      4.56 o 
  -3   1   5      952.20      923.46     10.40 o 
  -2   1   5      200.46      198.84      3.87 o 
  -1   1   5      658.93      673.49      6.83 o 
   0   1   5        3.65        2.17      0.76 o 
   1   1   5       83.49       81.91      3.68 o 
   2   1   5     1276.25     1229.60     12.82 o 
   3   1   5      347.88      373.11      6.69 o 
   4   1   5       64.27       58.59      4.93 o 
   5   1   5      142.03      133.58      4.67 o 
   6   1   5      369.28      356.28      8.24 o 
   7   1   5       20.18       22.10      3.13 o 
   8   1   5       48.19       45.59      6.58 o 
   9   1   5       41.32       58.56      6.85 o 
  10   1   5        0.01        1.33      3.02 o 
 -12   2   5       21.64       16.27      5.70 o 
 -11   2   5       37.83       30.23      6.08 o 
 -10   2   5      191.72      184.09     10.48 o 
  -9   2   5      112.45      112.93      8.37 o 
  -8   2   5       31.13       39.75      5.15 o 
  -7   2   5        7.23       13.38      5.05 o 
  -6   2   5       35.07       34.14      2.23 o 
  -5   2   5       46.52       45.02      3.96 o 
  -4   2   5      445.97      519.02      6.61 o 
  -3   2   5     2226.66     2251.82     18.16 o 
  -2   2   5     1202.67     1204.52     10.88 o 
  -1   2   5      125.59      122.77      2.78 o 
   0   2   5      314.96      318.01      5.97 o 
   1   2   5     3627.24     3602.85     31.31 o 
   2   2   5      235.31      223.61      4.59 o 
   3   2   5      217.04      208.00      4.87 o 
   4   2   5      102.04       95.90      4.38 o 
   5   2   5       80.02       71.67      4.36 o 
   6   2   5       16.07       18.44      2.94 o 
   7   2   5        5.04        1.65      3.03 o 
   8   2   5      223.32      217.58      7.33 o 
   9   2   5        2.39        2.85      2.80 o 
  10   2   5        8.16       11.90      3.81 o 
 -12   3   5        6.23        8.84      5.42 o 
 -11   3   5        4.60        3.34      4.24 o 
 -10   3   5        0.00       -0.34      4.93 o 
  -9   3   5      174.93      200.43     10.35 o 
  -8   3   5      196.48      185.42      9.19 o 
  -7   3   5        5.47        5.90      2.05 o 
  -6   3   5        2.86        4.67      1.47 o 
  -5   3   5      221.81      202.13      4.67 o 
  -4   3   5     6438.67     6732.59     48.78 o 
  -3   3   5      560.93      579.69      7.38 o 
  -2   3   5        2.10        2.73      0.84 o 
  -1   3   5      235.77      238.12      9.04 o 
   0   3   5      171.89      176.47      5.65 o 
   1   3   5       18.81       19.24      2.11 o 
   2   3   5       14.43       13.23      1.41 o 
   3   3   5      313.45      291.34      7.55 o 
   4   3   5      367.93      372.80      7.32 o 
   5   3   5        8.40        9.12      1.90 o 
   6   3   5      130.46      132.69      6.73 o 
   7   3   5      424.89      495.41     12.46 o 
   8   3   5      155.29      155.92     10.15 o 
   9   3   5       34.46       38.14      6.51 o 
  10   3   5        0.57        8.63      3.61 o 
 -11   4   5       46.31       55.87      7.94 o 
 -10   4   5       85.99       82.07      8.26 o 
  -9   4   5        1.01        1.75      3.32 o 
  -8   4   5       97.45       87.80     18.08 o 
  -7   4   5        7.10        7.12      2.40 o 
  -6   4   5        0.17       -0.04      1.53 o 
  -5   4   5       38.05       41.07      2.63 o 
  -4   4   5     1024.77      993.97     11.65 o 
  -3   4   5      350.01      398.63      6.43 o 
  -2   4   5      167.58      156.84      3.92 o 
  -1   4   5      465.60      464.21     20.33 o 
   0   4   5      178.35      176.96      6.24 o 
   1   4   5       20.28       22.92      2.41 o 
   2   4   5       41.40       43.84      3.28 o 
   3   4   5       40.50       40.33      3.36 o 
   4   4   5       13.85        9.79      2.45 o 
   5   4   5        4.64        7.47      2.60 o 
   6   4   5        6.03        0.12      2.06 o 
   7   4   5       42.88       50.32      4.99 o 
   8   4   5        4.85        6.70      3.44 o 
   9   4   5       28.58       22.47      4.29 o 
  10   4   5        0.38        5.03      3.65 o 
 -11   5   5        0.22        1.73      4.63 o 
 -10   5   5       13.61       17.22      5.37 o 
  -9   5   5       12.06        8.67      4.50 o 
  -8   5   5        0.83       -0.80      3.28 o 
  -7   5   5       14.38       12.68      2.95 o 
  -6   5   5       59.08       48.66      3.92 o 
  -5   5   5      340.36      336.56      7.00 o 
  -4   5   5        0.02        3.99      3.41 o 
  -3   5   5      483.03      496.17      7.81 o 
  -2   5   5       68.95       70.79      3.71 o 
  -1   5   5       16.41       23.17      3.06 o 
   0   5   5      813.64      814.70     15.69 o 
   1   5   5       57.57       49.67      3.53 o 
   2   5   5        3.43        3.33      1.74 o 
   3   5   5      407.27      409.47      9.96 o 
   4   5   5       21.34       25.73      3.52 o 
   5   5   5        5.64        3.28      2.38 o 
   6   5   5       41.16       33.00      4.30 o 
   7   5   5       13.16       16.54      3.79 o 
   8   5   5       59.23       62.49      6.00 o 
   9   5   5       37.15       49.99      6.91 o 
 -10   6   5        4.53        4.47      4.59 o 
  -9   6   5        1.67       -0.41      4.12 o 
  -8   6   5       19.00       26.14      5.16 o 
  -7   6   5        7.07       10.23      3.09 o 
  -6   6   5      841.41      762.95     14.11 o 
  -5   6   5       32.45       32.62      3.95 o 
  -4   6   5       12.96       11.51      2.39 o 
  -3   6   5        1.91        2.11      1.68 o 
  -2   6   5        0.12       -1.15      1.44 o 
  -1   6   5       45.49       36.95      4.01 o 
   0   6   5      269.64      284.15     11.20 o 
   1   6   5        7.09        6.93      2.28 o 
   2   6   5       31.21       32.02      3.59 o 
   3   6   5        0.06        1.10      2.26 o 
   4   6   5        4.09        2.41      2.64 o 
   5   6   5        7.87        3.61      2.70 o 
   6   6   5       13.49        8.07      3.21 o 
   7   6   5        0.81       -0.78      2.66 o 
   8   6   5       20.33       31.99      5.10 o 
  -9   7   5        3.52        6.48      6.45 o 
  -8   7   5       27.80       20.66      7.13 o 
  -7   7   5       26.90       28.29      8.59 o 
  -6   7   5        0.84       -0.65      2.78 o 
  -5   7   5       29.76       35.63      4.97 o 
  -4   7   5        2.49        0.11      2.07 o 
  -3   7   5       14.10       15.39      2.86 o 
  -2   7   5        4.61        4.72      2.22 o 
  -1   7   5       22.08       25.58      3.24 o 
   0   7   5      287.08      273.33     10.74 o 
   1   7   5        4.29        6.37      5.26 o 
   2   7   5      480.85      519.34     12.32 o 
   3   7   5      118.88      129.85      6.95 o 
   4   7   5        5.63        4.83      2.96 o 
   5   7   5       19.75       17.52      4.10 o 
   6   7   5        0.41        1.24      2.97 o 
   7   7   5        0.71       -1.40      2.97 o 
   8   7   5        0.50        2.67      3.75 o 
  -7   8   5        0.80       -3.25      4.21 o 
  -6   8   5        0.21        0.46      3.00 o 
  -5   8   5        5.05        2.60      2.62 o 
  -4   8   5       66.66       59.76      4.70 o 
  -3   8   5       20.53       27.73      5.47 o 
  -2   8   5       27.83       32.18      3.86 o 
  -1   8   5        0.61       -1.22      2.06 o 
   0   8   5      137.03      130.95      7.87 o 
   1   8   5      498.50      551.98     25.42 o 
   2   8   5      236.32      233.74     12.51 o 
   3   8   5        0.11       -0.35      2.83 o 
   4   8   5        4.78        1.17      3.02 o 
   5   8   5        2.95        1.02      3.15 o 
   6   8   5        2.60        0.06      3.14 o 
   7   8   5        8.41        8.08      4.25 o 
  -7   9   5        1.46        3.34      5.39 o 
  -6   9   5        6.16        3.17      5.30 o 
  -5   9   5       12.91       25.68      7.20 o 
  -4   9   5       22.89       29.61     14.52 o 
  -3   9   5       11.52        5.47      3.48 o 
  -2   9   5        9.08        4.37      2.61 o 
  -1   9   5       17.39       20.33      3.74 o 
   0   9   5        0.03        7.10      3.63 o 
   1   9   5      107.72      161.78     15.13 o 
   2   9   5       56.13       67.12      7.47 o 
   3   9   5       80.37       89.46      6.88 o 
   4   9   5        5.58        3.64      3.60 o 
   5   9   5       11.53        8.97      4.23 o 
  -5  10   5        0.01        3.78      5.26 o 
  -4  10   5       38.13       48.13      6.73 o 
  -3  10   5       12.22       13.24      4.42 o 
  -2  10   5       27.75       43.26      7.94 o 
  -1  10   5        0.00        1.70      3.42 o 
   0  10   5       16.39       24.29      5.58 o 
   1  10   5       55.18       50.59      7.00 o 
   2  10   5       10.97        8.13      4.61 o 
   3  10   5       23.94       30.23      6.49 o 
   4  10   5       17.47       23.90      5.26 o 
  -2  11   5        6.33        6.13      5.43 o 
  -1  11   5       30.59       33.55      6.69 o 
   0  11   5       56.98       60.65      7.89 o 
 -12   0   6       52.86       42.74     10.40 o 
 -10   0   6       13.85       21.56      7.33 o 
  -8   0   6        4.18        3.58      4.42 o 
  -6   0   6     3957.93     4268.46     71.99 o 
  -4   0   6       97.85       86.47      5.97 o 
  -2   0   6      278.35      266.03      5.17 o 
   0   0   6      441.25      451.50     12.33 o 
   2   0   6        0.80        1.12      2.26 o 
   4   0   6      158.73      170.05      7.11 o 
   6   0   6     1528.28     1458.49     26.37 o 
   8   0   6        1.24        3.52      3.23 o 
  10   0   6        0.01        4.04      3.90 o 
 -12   1   6       83.56       57.99      8.01 o 
 -11   1   6       15.36       25.70      6.67 o 
 -10   1   6        2.14        1.46      3.30 o 
  -9   1   6       14.54       18.16      4.45 o 
  -8   1   6       35.26       35.20      4.92 o 
  -7   1   6        3.44        5.41      2.73 o 
  -6   1   6       12.38       16.71      3.18 o 
  -5   1   6      106.87      107.71      3.37 o 
  -4   1   6        1.62        0.56      0.75 o 
  -3   1   6       88.82       82.42      3.39 o 
  -2   1   6      360.10      377.15      4.71 o 
  -1   1   6       76.42       70.19      2.49 o 
   0   1   6     2008.41     2058.89     24.93 o 
   1   1   6       14.27       19.06      1.52 o 
   2   1   6      693.93      728.27      9.49 o 
   3   1   6        1.78        2.03      1.59 o 
   4   1   6      183.46      205.50      6.66 o 
   5   1   6       30.12       23.48      2.57 o 
   6   1   6       76.83       69.20      4.22 o 
   7   1   6      261.67      249.33      7.56 o 
   8   1   6        6.80        5.13      2.86 o 
   9   1   6        6.12        5.23      3.49 o 
  10   1   6        1.87        5.80      3.57 o 
 -12   2   6        0.66        0.85      4.35 o 
 -11   2   6      100.39       99.07      9.10 o 
 -10   2   6      368.52      402.32     15.08 o 
  -9   2   6       33.54       37.68      6.60 o 
  -8   2   6        0.36        2.32      3.47 o 
  -7   2   6        4.76        3.06      2.53 o 
  -6   2   6       89.04       91.14      5.67 o 
  -5   2   6     1433.75     1500.35     17.19 o 
  -4   2   6      362.52      401.67      5.52 o 
  -3   2   6      129.24      121.32      2.82 o 
  -2   2   6       72.59       76.71      2.23 o 
  -1   2   6      151.84      158.46      3.42 o 
   0   2   6       41.47       38.30      1.83 o 
   1   2   6     1727.76     1839.06     16.69 o 
   2   2   6      331.96      414.08      6.73 o 
   3   2   6       62.86       77.93      3.81 o 
   4   2   6      388.97      346.47      8.40 o 
   5   2   6        8.06        3.47      2.27 o 
   6   2   6       92.15       80.28      5.13 o 
   7   2   6      496.69      450.69     11.84 o 
   8   2   6        3.39        5.23      3.32 o 
   9   2   6        1.08        0.16      3.59 o 
  10   2   6        5.66        2.93      4.30 o 
 -12   3   6        0.45       -1.64      4.37 o 
 -11   3   6       30.78       33.73      6.57 o 
 -10   3   6        8.26       11.54      7.80 o 
  -9   3   6        7.83       12.04      5.38 o 
  -8   3   6        5.23        6.36      3.49 o 
  -7   3   6       37.12       33.79      5.67 o 
  -6   3   6       50.09       60.30      5.53 o 
  -5   3   6      553.89      577.29      8.33 o 
  -4   3   6     1100.10     1098.87     14.80 o 
  -3   3   6      329.10      352.79      5.54 o 
  -2   3   6       57.11       49.40      3.63 o 
  -1   3   6      371.16      361.87      8.06 o 
   0   3   6       26.16       29.02      2.80 o 
   1   3   6       13.81       11.36      1.87 o 
   2   3   6      239.42      256.83      6.81 o 
   3   3   6      273.55      264.85      7.34 o 
   4   3   6      175.41      180.12      6.53 o 
   5   3   6      129.01      116.54      5.91 o 
   6   3   6      132.28      126.50      6.54 o 
   7   3   6      836.47      775.96     20.74 o 
   8   3   6        2.89        4.17      2.97 o 
   9   3   6        0.00        3.45      2.84 o 
  10   3   6        0.35        3.86      3.37 o 
 -11   4   6       17.35        8.57      5.22 o 
 -10   4   6       80.68       70.72      7.80 o 
  -9   4   6       42.26       35.88      5.63 o 
  -8   4   6       11.76       11.54      4.10 o 
  -7   4   6       20.21       24.83      6.46 o 
  -6   4   6        1.04        7.63      4.48 o 
  -5   4   6      382.62      379.55      6.90 o 
  -4   4   6        4.39        4.53      1.35 o 
  -3   4   6      171.22      193.79      4.39 o 
  -2   4   6        0.16        0.39      1.05 o 
  -1   4   6       36.16       43.44      3.53 o 
   0   4   6      706.47      699.90     13.62 o 
   1   4   6      120.88      124.62      4.82 o 
   2   4   6        2.76        2.99      1.56 o 
   3   4   6       76.47       86.66      9.33 o 
   4   4   6       27.18       26.01      6.32 o 
   5   4   6       40.56       51.94      7.50 o 
   6   4   6      344.21      289.89      9.57 o 
   7   4   6      281.87      285.46     10.02 o 
   8   4   6       47.14       46.87      5.33 o 
   9   4   6       21.56       18.32      4.45 o 
 -11   5   6        9.94        9.33      8.81 o 
 -10   5   6        2.68        9.02      4.87 o 
  -9   5   6        4.76        2.47      5.02 o 
  -8   5   6       13.60       17.60      4.49 o 
  -7   5   6        2.93        0.31      2.90 o 
  -6   5   6      103.08       90.90      5.58 o 
  -5   5   6      197.11      203.46      8.54 o 
  -4   5   6       47.90       48.25      3.41 o 
  -3   5   6        7.76        7.83      1.87 o 
  -2   5   6      501.01      497.90      9.55 o 
  -1   5   6        1.30       -2.29      1.53 o 
   0   5   6      830.94      811.38     15.94 o 
   1   5   6        5.27        5.73      1.91 o 
   2   5   6        2.84        3.50      1.98 o 
   3   5   6        0.90        0.44      1.82 o 
   4   5   6       26.56       30.14      3.67 o 
   5   5   6      133.26      104.28      7.71 o 
   6   5   6        3.44        0.38      2.41 o 
   7   5   6      102.77      106.15      9.23 o 
   8   5   6        0.38        2.24      2.92 o 
   9   5   6       11.42       13.08      6.54 o 
 -10   6   6        0.50       -0.98      6.70 o 
  -9   6   6        5.32       -3.73      3.48 o 
  -8   6   6       23.33       26.38      7.67 o 
  -7   6   6       16.65       19.54      4.22 o 
  -6   6   6      185.77      183.18      8.50 o 
  -5   6   6      128.15      130.01      7.15 o 
  -4   6   6       45.77       42.73      3.50 o 
  -3   6   6        7.15        6.20      2.09 o 
  -2   6   6        2.54        0.38      1.64 o 
  -1   6   6       56.52       53.83      6.96 o 
   0   6   6       81.37       85.85      8.88 o 
   1   6   6        1.30       -0.67      2.07 o 
   2   6   6        0.00        0.24      1.95 o 
   3   6   6       77.67       59.68      4.78 o 
   4   6   6        0.04       -1.93      2.18 o 
   5   6   6      140.41      127.10      9.29 o 
   6   6   6       57.36       59.86      5.68 o 
   7   6   6       25.02       21.05      6.69 o 
   8   6   6       14.73       23.26      5.38 o 
 -10   7   6        6.16        0.71      6.93 o 
  -9   7   6       18.23       25.61      8.42 o 
  -8   7   6       13.88       14.74      6.54 o 
  -7   7   6       33.12       22.68      4.46 o 
  -6   7   6       55.57       59.32      6.01 o 
  -5   7   6       78.75       72.73      6.22 o 
  -4   7   6        7.95       10.19      2.71 o 
  -3   7   6       10.55       11.32      2.81 o 
  -2   7   6        4.67        0.04      2.02 o 
  -1   7   6      119.37      125.22      7.66 o 
   0   7   6      190.42      184.06      9.58 o 
   1   7   6        0.15       -1.10      2.69 o 
   2   7   6       85.18       94.97      6.12 o 
   3   7   6      265.05      235.89      8.80 o 
   4   7   6       58.81       59.38      7.30 o 
   5   7   6        0.93        4.74      3.26 o 
   6   7   6        0.50        1.53      2.97 o 
   7   7   6        4.74        2.91      3.43 o 
  -7   8   6       29.20       18.27      4.79 o 
  -6   8   6        0.22        4.93      3.48 o 
  -5   8   6        0.18        2.44      3.19 o 
  -4   8   6        1.48        0.47      2.33 o 
  -3   8   6        0.14        3.37      2.34 o 
  -2   8   6       11.25        8.82      2.80 o 
  -1   8   6        1.21       -0.72      2.18 o 
   0   8   6      164.17      171.55      9.06 o 
   1   8   6      192.13      219.64     10.35 o 
   2   8   6      187.49      172.53     14.24 o 
   3   8   6       11.26       18.94      4.06 o 
   4   8   6        0.53        0.73      3.10 o 
   5   8   6       45.86       53.09      6.00 o 
   6   8   6        0.72        3.88      3.90 o 
  -7   9   6        0.30        1.82      5.29 o 
  -6   9   6        2.15        2.83      4.78 o 
  -5   9   6       14.37       16.88      6.09 o 
  -4   9   6       11.00       12.22      3.35 o 
  -3   9   6       37.27       31.83      4.24 o 
  -2   9   6        0.85        5.56      2.63 o 
  -1   9   6        0.00       -1.10      2.45 o 
   0   9   6       12.23       14.53      4.55 o 
   1   9   6        1.50        6.88      3.89 o 
   2   9   6      100.56      104.88     15.48 o 
   3   9   6        0.17        3.63      4.36 o 
   4   9   6        4.74       -1.11      3.36 o 
   5   9   6        1.54        4.17      3.84 o 
  -5  10   6        3.29        9.16      5.91 o 
  -4  10   6        0.53        2.73      4.51 o 
  -3  10   6        8.40       12.62      4.41 o 
  -2  10   6        2.33        8.04      4.16 o 
  -1  10   6       12.21       17.20      4.98 o 
   0  10   6       25.03       32.96      4.75 o 
   1  10   6       51.23       53.54      7.91 o 
   2  10   6        1.76       -2.27      3.86 o 
   3  10   6        2.18        4.88      4.94 o 
 -11   0   7      140.47      127.14     14.09 o 
  -9   0   7       13.14       30.26      7.39 o 
  -7   0   7       62.60       59.22      7.47 o 
  -5   0   7      289.20      289.80     12.18 o 
  -3   0   7      198.98      187.88      8.38 o 
  -1   0   7     2349.76     2543.50     28.87 o 
   1   0   7      340.74      372.48     14.30 o 
   3   0   7      380.31      395.36     10.59 o 
   5   0   7      120.79      123.35      6.94 o 
   7   0   7       27.57       32.71      5.19 o 
   9   0   7        8.84        5.50      4.00 o 
 -12   1   7      100.69       92.37     15.44 o 
 -11   1   7        3.12        5.94      4.50 o 
 -10   1   7      104.32      122.32      9.18 o 
  -9   1   7        0.15        1.55      3.39 o 
  -8   1   7       12.22       12.08      3.76 o 
  -7   1   7       51.33       54.86      5.22 o 
  -6   1   7       64.52       63.74      8.00 o 
  -5   1   7        5.72        1.13      2.18 o 
  -4   1   7      122.08      113.25      4.59 o 
  -3   1   7      147.31      150.95      3.71 o 
  -2   1   7       98.46       93.01      2.43 o 
  -1   1   7        8.15        6.51      1.39 o 
   0   1   7      636.35      711.35     35.58 o 
   1   1   7        0.03        5.80      1.70 o 
   2   1   7      586.84      612.25      9.97 o 
   3   1   7        8.16       11.44      1.69 o 
   4   1   7     1143.90     1093.26     14.34 o 
   5   1   7     1185.97     1176.17     17.80 o 
   6   1   7       37.71       39.13      3.57 o 
   7   1   7       48.39       43.72      4.01 o 
   8   1   7       54.93       44.21      4.34 o 
   9   1   7        0.00       -0.97      3.29 o 
  10   1   7       16.65       23.48      6.17 o 
 -12   2   7        0.65        7.44      5.03 o 
 -11   2   7        8.25        6.48      4.47 o 
 -10   2   7      117.55      125.79     16.95 o 
  -9   2   7        1.49       -0.32      3.01 o 
  -8   2   7        7.57        0.37      4.28 o 
  -7   2   7       28.69       29.87      8.82 o 
  -6   2   7        5.85        9.88      2.78 o 
  -5   2   7       55.41       61.83      9.88 o 
  -4   2   7       10.90       12.22      1.63 o 
  -3   2   7        2.21        1.04      1.60 o 
  -2   2   7        3.33        5.60      0.95 o 
  -1   2   7      183.35      189.30      5.45 o 
   0   2   7       48.16       42.46      3.84 o 
   1   2   7       81.06       72.09      3.09 o 
   2   2   7       80.93       67.02      3.35 o 
   3   2   7       40.83       35.92      2.93 o 
   4   2   7       11.11       10.64      2.21 o 
   5   2   7      309.57      287.50      8.50 o 
   6   2   7      125.44      132.02      8.55 o 
   7   2   7        1.28        1.38      3.08 o 
   8   2   7        1.02        3.52      2.83 o 
   9   2   7        7.55       13.36      3.60 o 
 -12   3   7        0.00        2.23      5.78 o 
 -11   3   7        2.01        6.73      4.77 o 
 -10   3   7       10.47       -4.68      6.02 o 
  -9   3   7       24.58       29.14      5.39 o 
  -8   3   7        6.62        3.28      3.25 o 
  -7   3   7       15.71       16.04      3.73 o 
  -6   3   7       31.28       41.19      8.22 o 
  -5   3   7        1.96        0.62      1.34 o 
  -4   3   7      237.56      281.48      8.83 o 
  -3   3   7       32.57       33.98      1.96 o 
  -2   3   7      268.52      245.81      4.47 o 
  -1   3   7        6.42        5.90      1.10 o 
   0   3   7        0.09       -0.86      1.20 o 
   1   3   7     2528.55     2733.37     28.78 o 
   2   3   7       64.20       61.93      3.86 o 
   3   3   7       18.11       17.87      2.66 o 
   4   3   7       29.14       32.53      8.17 o 
   5   3   7       44.13       45.00      4.35 o 
   6   3   7        0.84        2.33      2.37 o 
   7   3   7        1.03        4.22      2.65 o 
   8   3   7       12.11        8.65      3.35 o 
   9   3   7       11.17       15.03      3.94 o 
 -11   4   7        0.21        7.37      4.80 o 
 -10   4   7       17.02       14.19      5.09 o 
  -9   4   7       15.39        9.23      4.31 o 
  -8   4   7       72.74       63.19      6.40 o 
  -7   4   7       27.16       17.76      7.42 o 
  -6   4   7       15.19       15.30      3.39 o 
  -5   4   7      134.29      128.59      4.91 o 
  -4   4   7        0.57        0.31      1.34 o 
  -3   4   7        1.22       -0.38      1.16 o 
  -2   4   7      200.94      187.55      7.28 o 
  -1   4   7      554.28      541.76     13.16 o 
   0   4   7      827.44      875.34     21.88 o 
   1   4   7      115.57      110.91      4.73 o 
   2   4   7        1.86       -0.06      1.48 o 
   3   4   7      138.74      144.65      5.98 o 
   4   4   7       11.78        4.69      3.60 o 
   5   4   7       31.59       25.89      3.86 o 
   6   4   7       12.61       12.15      3.28 o 
   7   4   7      186.79      162.87     14.96 o 
   8   4   7       58.07       56.92      6.19 o 
   9   4   7       46.92       52.59     11.56 o 
 -11   5   7       24.56       26.02     10.77 o 
 -10   5   7       10.75        6.80      5.72 o 
  -9   5   7        6.19       10.76      4.64 o 
  -8   5   7        3.58        3.78      3.41 o 
  -7   5   7      167.37      150.53      9.29 o 
  -6   5   7     1094.93     1048.42     16.33 o 
  -5   5   7       22.53       23.85      3.70 o 
  -4   5   7        4.28        5.96      1.91 o 
  -3   5   7        0.33       -0.92      1.33 o 
  -2   5   7      305.91      292.98      7.35 o 
  -1   5   7      169.98      179.69      7.38 o 
   0   5   7      649.96      652.78     16.03 o 
   1   5   7      148.78      141.94      5.75 o 
   2   5   7       33.71       40.14      3.81 o 
   3   5   7       13.92       13.90      2.84 o 
   4   5   7        0.11        1.61      2.11 o 
   5   5   7       18.17       14.94      3.37 o 
   6   5   7        1.15        5.91      2.96 o 
   7   5   7      107.97      123.70      7.70 o 
   8   5   7       16.62       21.62      4.35 o 
 -10   6   7        2.53       -3.36      6.28 o 
  -9   6   7       15.18       14.95      6.96 o 
  -8   6   7        0.56        5.95      5.56 o 
  -7   6   7       20.49       23.09      6.95 o 
  -6   6   7      462.55      452.43     19.46 o 
  -5   6   7       81.71       72.91      6.22 o 
  -4   6   7       38.11       40.16      8.22 o 
  -3   6   7        7.87        6.46      2.13 o 
  -2   6   7       26.23       24.03      3.01 o 
  -1   6   7      503.71      494.53     12.86 o 
   0   6   7       40.20       36.54      6.69 o 
   1   6   7      326.96      333.08     11.16 o 
   2   6   7       33.52       33.64      4.01 o 
   3   6   7        3.02        0.22      2.15 o 
   4   6   7        3.42        4.85      2.63 o 
   5   6   7        1.72       -0.07      2.58 o 
   6   6   7       32.86       22.87      4.38 o 
   7   6   7        1.84        2.47      3.40 o 
   8   6   7        0.00       -1.83      3.28 o 
  -9   7   7        1.05        3.14      6.44 o 
  -8   7   7        3.07        4.04      5.50 o 
  -7   7   7      135.51      119.20     12.17 o 
  -6   7   7       12.99       15.30      6.58 o 
  -5   7   7       29.76       35.52      5.15 o 
  -4   7   7       26.61       42.60      5.18 o 
  -3   7   7       10.91       10.27      2.80 o 
  -2   7   7      148.24      137.18      8.06 o 
  -1   7   7       62.37       59.76      4.68 o 
   0   7   7       21.66       25.37      4.46 o 
   1   7   7       74.65       70.72      6.44 o 
   2   7   7       38.69       41.66      9.18 o 
   3   7   7        1.78       -1.16      2.44 o 
   4   7   7       35.00       31.79      4.55 o 
   5   7   7       40.86       43.25      5.29 o 
   6   7   7       15.67       16.24      4.51 o 
   7   7   7       43.37       53.84     14.03 o 
  -8   8   7       89.35       87.67     11.70 o 
  -7   8   7        0.31        5.66      5.93 o 
  -6   8   7       43.05       42.13      5.89 o 
  -5   8   7       70.75       65.49      8.32 o 
  -4   8   7       37.47       44.66      6.02 o 
  -3   8   7       60.95       59.08      5.73 o 
  -2   8   7        1.76        2.91      3.70 o 
  -1   8   7        5.16        4.03      2.63 o 
   0   8   7       26.50       28.25      5.02 o 
   1   8   7        0.58        3.47      3.06 o 
   2   8   7       55.05       53.84      6.53 o 
   3   8   7        0.25        0.33      3.03 o 
   4   8   7       18.32       11.59      3.69 o 
   5   8   7       12.60        4.63      3.74 o 
   6   8   7        4.31        4.34      6.88 o 
  -6   9   7        1.37        2.97      5.25 o 
  -5   9   7        0.00        3.51      3.46 o 
  -4   9   7        0.19        3.13      3.52 o 
  -3   9   7        2.83        4.25      2.75 o 
  -2   9   7        0.01        3.05      2.85 o 
  -1   9   7        7.47       14.23      3.54 o 
   0   9   7        0.93        1.00      3.54 o 
   1   9   7      225.93      228.79     17.20 o 
   2   9   7       46.30       41.33      6.56 o 
   3   9   7        2.78        6.32      4.59 o 
   4   9   7        4.77        6.34      3.93 o 
  -5  10   7        0.00        5.80      5.49 o 
  -4  10   7        0.74       -2.63      4.36 o 
  -3  10   7        0.07        5.01      5.53 o 
  -2  10   7       18.84       16.75      6.32 o 
  -1  10   7       39.53       52.10      5.67 o 
   0  10   7      124.92      135.72      8.12 o 
   1  10   7        3.31        5.61      4.60 o 
   2  10   7        0.27        2.57      6.53 o 
 -10   0   8        9.48       17.36      6.90 o 
  -8   0   8       93.77       65.48      8.71 o 
  -6   0   8        3.76        6.19      3.73 o 
  -4   0   8      969.46      948.03     22.94 o 
  -2   0   8      111.35      111.30      3.94 o 
   0   0   8     1930.41     2182.80     39.17 o 
   2   0   8      372.64      348.70      9.63 o 
   4   0   8     1565.73     1521.56     25.67 o 
   6   0   8      242.44      244.97     12.24 o 
   8   0   8       18.83       10.55      4.20 o 
 -12   1   8        0.00       -0.96      4.33 o 
 -11   1   8        0.10        2.77      4.28 o 
 -10   1   8        0.57        1.95      4.26 o 
  -9   1   8        0.74        5.72      3.49 o 
  -8   1   8       33.26       29.02      4.73 o 
  -7   1   8      212.23      211.19      9.00 o 
  -6   1   8      292.36      323.57     10.39 o 
  -5   1   8      181.74      183.83      7.08 o 
  -4   1   8      144.21      141.71      5.75 o 
  -3   1   8       24.89       23.91      1.45 o 
  -2   1   8      242.95      267.52      5.42 o 
  -1   1   8      430.54      513.36      8.16 o 
   0   1   8       43.65       47.41      3.50 o 
   1   1   8      436.35      451.09      7.32 o 
   2   1   8       84.18       81.32      3.37 o 
   3   1   8      663.68      681.01     11.30 o 
   4   1   8        1.33        1.80      1.84 o 
   5   1   8     1829.55     1816.45     21.38 o 
   6   1   8       23.49       20.35      3.00 o 
   7   1   8        0.15       -0.27      2.37 o 
   8   1   8        4.87        3.21      3.01 o 
   9   1   8       10.04        9.43      4.81 o 
 -12   2   8        3.73        0.25      4.13 o 
 -11   2   8      103.85       97.92     11.99 o 
 -10   2   8        9.35        8.97      4.62 o 
  -9   2   8        3.54        0.56      4.06 o 
  -8   2   8      236.95      252.75     10.68 o 
  -7   2   8       36.57       38.86      4.89 o 
  -6   2   8       16.75       13.15      3.09 o 
  -5   2   8        2.62        3.49      2.04 o 
  -4   2   8        1.36        3.03      1.29 o 
  -3   2   8        2.75        2.20      0.93 o 
  -2   2   8       26.17       27.33      1.72 o 
  -1   2   8      151.68      162.23      4.02 o 
   0   2   8        0.99        1.02      0.96 o 
   1   2   8       27.61       28.04      3.45 o 
   2   2   8       15.90       14.93      2.05 o 
   3   2   8       94.50       79.97     12.72 o 
   4   2   8       18.94       17.71      7.45 o 
   5   2   8     1276.89     1229.56     34.92 o 
   6   2   8       64.44       68.33      6.72 o 
   7   2   8        9.50        7.08      3.35 o 
   8   2   8        0.15        4.36      2.87 o 
   9   2   8        8.11        6.00      3.30 o 
 -12   3   8        2.51        6.70      5.10 o 
 -11   3   8        2.29        6.67      4.70 o 
 -10   3   8        3.80       -3.07      3.43 o 
  -9   3   8        5.94        1.82      3.54 o 
  -8   3   8        3.38        3.35      3.33 o 
  -7   3   8       16.05       16.54      3.74 o 
  -6   3   8       22.09       20.15      4.79 o 
  -5   3   8      198.59      194.76      7.67 o 
  -4   3   8       17.39       16.02      2.07 o 
  -3   3   8      121.40      130.15      4.46 o 
  -2   3   8       11.07        9.84      1.33 o 
  -1   3   8      128.43      124.05      5.04 o 
   0   3   8      118.07      122.42      7.44 o 
   1   3   8       98.22       94.39      5.43 o 
   2   3   8      191.04      190.50      7.51 o 
   3   3   8        8.54       11.59      2.53 o 
   4   3   8       38.83       38.49      3.94 o 
   5   3   8      313.61      285.61     13.11 o 
   6   3   8       32.01       37.03      4.46 o 
   7   3   8        1.32        4.38      2.84 o 
   8   3   8        0.33       -1.04      2.92 o 
   9   3   8       20.87       30.81      5.65 o 
 -11   4   8        3.48        3.49      4.61 o 
 -10   4   8       14.12       17.28      5.45 o 
  -9   4   8        2.28        0.61      3.81 o 
  -8   4   8       95.90       92.21     14.63 o 
  -7   4   8       83.47       79.27     10.08 o 
  -6   4   8       43.42       44.58      7.90 o 
  -5   4   8       18.89       19.10      3.29 o 
  -4   4   8        1.53       -0.88      2.06 o 
  -3   4   8       13.10       14.68      2.09 o 
  -2   4   8       16.01       13.20      2.12 o 
  -1   4   8       98.47       97.08      5.04 o 
   0   4   8        2.35        6.61      2.22 o 
   1   4   8        0.29       -0.59      1.48 o 
   2   4   8      113.42      115.73     12.19 o 
   3   4   8      115.47      107.17      5.56 o 
   4   4   8       27.20       26.62      4.53 o 
   5   4   8       29.93       28.29      3.98 o 
   6   4   8      102.09       95.07     11.59 o 
   7   4   8        2.68        5.54      3.09 o 
   8   4   8       50.95       43.73      5.54 o 
 -11   5   8        6.99        4.77      7.40 o 
 -10   5   8       15.76       17.40      5.47 o 
  -9   5   8        3.52        5.58      4.01 o 
  -8   5   8       74.29       54.58      9.01 o 
  -7   5   8      136.08      111.55     11.04 o 
  -6   5   8      538.66      549.61     21.79 o 
  -5   5   8       10.36       12.63      4.24 o 
  -4   5   8       21.29       20.18      3.42 o 
  -3   5   8        2.49        3.64      1.80 o 
  -2   5   8      269.31      268.07      7.23 o 
  -1   5   8      404.77      397.93     10.80 o 
   0   5   8       60.88       60.08      4.92 o 
   1   5   8        5.72        5.73      2.76 o 
   2   5   8        0.38       -1.15      1.75 o 
   3   5   8       17.10       13.71      2.98 o 
   4   5   8       34.49       43.39      5.84 o 
   5   5   8       65.61       44.43      4.80 o 
   6   5   8       30.64       24.98      4.39 o 
   7   5   8       13.03        7.75      3.52 o 
   8   5   8        7.43        9.61      3.75 o 
 -10   6   8        0.04        2.49      7.13 o 
  -9   6   8        1.73        5.90      6.26 o 
  -8   6   8       22.81       24.83      7.59 o 
  -7   6   8       58.66       48.27      8.63 o 
  -6   6   8        6.71       16.19      5.97 o 
  -5   6   8        2.87        1.23      3.68 o 
  -4   6   8       19.38       15.67      3.56 o 
  -3   6   8        2.65        0.63      1.99 o 
  -2   6   8      156.79      163.57      9.99 o 
  -1   6   8      521.47      506.09     13.25 o 
   0   6   8      118.83      123.44      7.30 o 
   1   6   8        2.52        1.47      2.76 o 
   2   6   8        2.91        2.66      2.39 o 
   3   6   8       54.63       47.33      4.77 o 
   4   6   8       89.07       85.64      6.23 o 
   5   6   8       22.43       25.34      4.86 o 
   6   6   8        1.15        2.70      3.19 o 
   7   6   8       11.30        5.78      3.61 o 
  -9   7   8       11.44        2.50      6.44 o 
  -8   7   8       32.89       33.35      8.94 o 
  -7   7   8       58.21       51.22      9.27 o 
  -6   7   8        4.58        5.95      5.53 o 
  -5   7   8       37.28       31.24      9.26 o 
  -4   7   8        3.31        4.71      3.06 o 
  -3   7   8        0.03        0.75      2.89 o 
  -2   7   8      499.09      490.77     11.48 o 
  -1   7   8       65.65       68.03      5.57 o 
   0   7   8      163.08      159.48      8.44 o 
   1   7   8       34.45       37.76      8.67 o 
   2   7   8       23.88       31.19      6.43 o 
   3   7   8       29.20       27.98      6.18 o 
   4   7   8       15.23        9.00      3.50 o 
   5   7   8       58.91       51.88      5.78 o 
   6   7   8        1.97        0.56      3.51 o 
  -8   8   8       59.64       46.30      9.84 o 
  -7   8   8       15.65        5.04      6.43 o 
  -6   8   8       20.44       13.76      6.23 o 
  -5   8   8       15.56       15.86      4.23 o 
  -4   8   8        9.14       11.61      3.73 o 
  -3   8   8        0.25        1.15      2.92 o 
  -2   8   8        4.79        6.92      2.86 o 
  -1   8   8       22.79       23.06      3.75 o 
   0   8   8       75.74       79.79      7.25 o 
   1   8   8        0.16        1.95      3.46 o 
   2   8   8       16.25       19.66      9.36 o 
   3   8   8       52.44       50.03      5.62 o 
   4   8   8        4.43        6.60      3.64 o 
   5   8   8       26.94       17.71      4.56 o 
  -7   9   8        6.79        7.13      7.15 o 
  -6   9   8        6.06        4.22      6.52 o 
  -5   9   8        0.16       -1.50      3.56 o 
  -4   9   8        1.20        2.81      3.45 o 
  -3   9   8       37.33       45.38      9.39 o 
  -2   9   8        0.33        2.79      2.85 o 
  -1   9   8       21.91       29.19      4.45 o 
   0   9   8       64.19       58.57      7.02 o 
   1   9   8       19.87       15.71      5.10 o 
   2   9   8       40.58       36.82      6.46 o 
   3   9   8        0.62        1.91      4.18 o 
   4   9   8        0.95       -3.56      3.55 o 
  -4  10   8        0.41        2.05      5.57 o 
  -3  10   8        3.31        2.07      3.87 o 
  -2  10   8        0.26        5.91      4.25 o 
  -1  10   8        0.91        7.01      3.83 o 
   0  10   8       28.07       29.08      4.83 o 
   1  10   8        2.57        4.16      5.22 o 
 -11   0   9       11.22       12.51      7.05 o 
  -9   0   9        0.47       -2.45      4.21 o 
  -7   0   9      271.37      290.17     15.13 o 
  -5   0   9       14.87       10.39      3.56 o 
  -3   0   9      225.64      210.04      9.63 o 
  -1   0   9       19.46       28.96      3.08 o 
   1   0   9       27.63       18.07      7.45 o 
   3   0   9      304.43      304.44     10.08 o 
   5   0   9      173.30      167.72      8.50 o 
   7   0   9        2.91        3.74      3.24 o 
   9   0   9      478.72      595.00     28.34 o 
 -12   1   9        1.38        3.72      4.78 o 
 -11   1   9        3.88        2.64      4.29 o 
 -10   1   9        0.60       -2.21      3.80 o 
  -9   1   9        2.07       -0.17      3.93 o 
  -8   1   9      171.56      178.00      9.21 o 
  -7   1   9      124.13      133.03      7.48 o 
  -6   1   9       22.97       29.13      4.69 o 
  -5   1   9        2.26        5.07      2.13 o 
  -4   1   9       56.92       41.10      9.49 o 
  -3   1   9       19.32       18.78      2.64 o 
  -2   1   9     1866.21     1945.72     17.11 o 
  -1   1   9      869.02      923.00     12.37 o 
   0   1   9      118.56      110.56      6.17 o 
   1   1   9       37.23       35.92      2.94 o 
   2   1   9       28.00       32.98      2.54 o 
   3   1   9      966.36      940.61     13.17 o 
   4   1   9      319.03      301.85      7.60 o 
   5   1   9       33.95       35.25      3.37 o 
   6   1   9       25.16       25.81      3.91 o 
   7   1   9        0.59        2.29      2.48 o 
   8   1   9       16.47       10.47      3.61 o 
   9   1   9       38.47       35.24      6.74 o 
 -12   2   9        9.24       10.37      6.38 o 
 -11   2   9       15.70       17.64      5.68 o 
 -10   2   9       26.45       50.18      6.89 o 
  -9   2   9        7.08        8.44      3.97 o 
  -8   2   9      130.63      152.45      8.62 o 
  -7   2   9       15.06       13.44      3.77 o 
  -6   2   9       52.11       46.37      5.19 o 
  -5   2   9        5.59        1.22      2.02 o 
  -4   2   9        1.86        3.93      2.88 o 
  -3   2   9      274.02      294.65      6.33 o 
  -2   2   9      236.50      257.20      4.77 o 
  -1   2   9      252.46      263.80      5.52 o 
   0   2   9       34.22       34.65      2.43 o 
   1   2   9       61.50       55.62      6.51 o 
   2   2   9       18.89       16.09      3.26 o 
   3   2   9       35.01       33.18      4.43 o 
   4   2   9      172.75      172.04      8.76 o 
   5   2   9      352.08      337.39     12.70 o 
   6   2   9       25.59       25.18      4.99 o 
   7   2   9       16.02       26.90      4.32 o 
   8   2   9       69.31       75.19      8.17 o 
 -12   3   9        3.75        4.37      5.16 o 
 -11   3   9        3.89        5.33      4.61 o 
 -10   3   9        0.75       -0.03      3.79 o 
  -9   3   9       13.68       16.91      5.31 o 
  -8   3   9        3.77        0.09      3.26 o 
  -7   3   9       22.70       25.82      4.36 o 
  -6   3   9        0.06        0.01      2.30 o 
  -5   3   9        0.25       -2.89      1.93 o 
  -4   3   9      751.98      770.44     15.01 o 
  -3   3   9       62.93       71.30      4.73 o 
  -2   3   9      127.32      125.03      4.94 o 
  -1   3   9       22.68       22.92      3.30 o 
   0   3   9       49.67       53.29      5.01 o 
   1   3   9        0.27       -1.22      1.35 o 
   2   3   9      241.26      214.98      7.04 o 
   3   3   9        2.38        1.96      1.94 o 
   4   3   9      194.89      176.36      7.22 o 
   5   3   9        8.04       16.74      3.47 o 
   6   3   9        2.21        3.01      2.58 o 
   7   3   9        3.69        4.48      3.18 o 
   8   3   9       10.83       12.54      4.97 o 
 -11   4   9        2.67        5.25      5.08 o 
 -10   4   9       12.35        7.64      4.80 o 
  -9   4   9        4.76        4.58      3.97 o 
  -8   4   9       49.67       42.16      5.68 o 
  -7   4   9       12.74       10.41      3.59 o 
  -6   4   9      227.62      217.53     13.64 o 
  -5   4   9       30.24       29.05      6.16 o 
  -4   4   9      117.79      122.81      6.15 o 
  -3   4   9      365.18      370.34     10.63 o 
  -2   4   9        1.01        0.22      1.43 o 
  -1   4   9       46.93       52.60      4.25 o 
   0   4   9       42.70       40.43      6.18 o 
   1   4   9        8.20        5.06      2.51 o 
   2   4   9      153.09      130.11      5.84 o 
   3   4   9      106.67       92.72     12.14 o 
   4   4   9       20.96       22.09      3.59 o 
   5   4   9       72.52       68.11      9.00 o 
   6   4   9        0.07        4.25      2.76 o 
   7   4   9       46.89       52.49      5.77 o 
   8   4   9       12.88       19.30      4.66 o 
 -11   5   9        0.89       -3.89      6.17 o 
 -10   5   9       15.68       10.45      7.02 o 
  -9   5   9        0.55        2.02      5.58 o 
  -8   5   9        7.17        9.38      6.07 o 
  -7   5   9       20.47       26.03      6.99 o 
  -6   5   9       88.10       77.72      9.67 o 
  -5   5   9       52.54       43.96      7.54 o 
  -4   5   9       42.23       33.79      4.21 o 
  -3   5   9       32.32       35.48      4.39 o 
  -2   5   9       44.86       46.71      3.74 o 
  -1   5   9        6.03        5.16      3.76 o 
   0   5   9       61.10       56.72      8.36 o 
   1   5   9       36.95       38.87      4.67 o 
   2   5   9        0.00       -0.09      1.98 o 
   3   5   9      119.03       97.06      6.90 o 
   4   5   9        3.07        0.53      2.33 o 
   5   5   9       11.11        7.66      3.02 o 
   6   5   9        1.22        5.16      3.09 o 
   7   5   9        0.53        3.53      3.40 o 
 -10   6   9        0.00        0.25      6.18 o 
  -9   6   9        3.94       11.95      7.12 o 
  -8   6   9       40.94       35.22      8.23 o 
  -7   6   9       13.38       11.63      6.07 o 
  -6   6   9        4.61        8.90      5.76 o 
  -5   6   9       63.26       67.38      9.15 o 
  -4   6   9       14.42       13.42      4.99 o 
  -3   6   9      120.73      122.97      8.43 o 
  -2   6   9      414.50      384.73      9.67 o 
  -1   6   9        4.56        3.82      2.87 o 
   0   6   9      201.42      200.05      8.81 o 
   1   6   9       28.36       30.04      4.69 o 
   2   6   9       13.91       13.72      3.30 o 
   3   6   9       92.66       68.63      5.53 o 
   4   6   9       35.68       29.02      4.49 o 
   5   6   9        2.94        2.51      2.78 o 
   6   6   9        7.71        6.33      3.35 o 
   7   6   9       21.99       28.83      5.35 o 
  -9   7   9       20.83       21.06      8.64 o 
  -8   7   9      264.92      263.63     17.68 o 
  -7   7   9        0.20       -2.56      4.98 o 
  -6   7   9        1.20        0.83      5.50 o 
  -5   7   9       20.37       17.57      6.83 o 
  -4   7   9        8.35       10.12      8.37 o 
  -3   7   9       10.25       17.35      4.30 o 
  -2   7   9        8.28        9.72      3.02 o 
  -1   7   9      100.38       90.65      7.54 o 
   0   7   9      114.90      105.92     19.70 o 
   1   7   9       10.05       11.26      6.11 o 
   2   7   9       10.66       13.88      4.26 o 
   3   7   9        1.11        3.04      3.07 o 
   4   7   9       25.21       24.84      4.60 o 
   5   7   9       12.46       12.16      5.68 o 
   6   7   9        0.02       -1.76      3.37 o 
  -8   8   9       31.00       20.01      8.86 o 
  -7   8   9        5.28       -0.95      5.64 o 
  -6   8   9        2.38       -3.65      5.12 o 
  -5   8   9        0.14       -1.15      5.33 o 
  -4   8   9        4.21        2.79      3.26 o 
  -3   8   9       39.88       54.85      6.37 o 
  -2   8   9        0.43        2.10      3.30 o 
  -1   8   9      101.18      108.48      6.70 o 
   0   8   9       28.46       38.12     11.02 o 
   1   8   9       37.95       30.82      5.38 o 
   2   8   9        0.20       -2.77      3.30 o 
   3   8   9        5.43        6.45      4.15 o 
   4   8   9        0.00       -3.10      3.22 o 
  -6   9   9        5.93        0.84      6.43 o 
  -5   9   9        0.34       -7.16      5.45 o 
  -4   9   9       18.06        8.25      5.50 o 
  -3   9   9        9.69       19.30      5.07 o 
  -2   9   9        9.01        5.33      3.91 o 
  -1   9   9        0.04        1.95      2.78 o 
   0   9   9        4.98        5.75      3.42 o 
   1   9   9       37.71       34.54      6.53 o 
   2   9   9        0.98        2.33      3.99 o 
   3   9   9        0.07        2.07      5.76 o 
  -3  10   9        1.90        9.29      6.98 o 
  -2  10   9        2.51        1.97      4.09 o 
  -1  10   9        2.47        6.39      3.79 o 
   0  10   9        0.32        3.75      5.90 o 
 -12   0  10       10.24        6.86      7.03 o 
 -10   0  10        0.56       -0.29      5.42 o 
  -8   0  10       17.30       21.07      6.30 o 
  -6   0  10        5.07        8.79      4.29 o 
  -4   0  10       66.44       58.47      6.07 o 
  -2   0  10      284.99      291.18      7.42 o 
   0   0  10      512.95      513.15     16.43 o 
   2   0  10      664.49      603.28     15.12 o 
   4   0  10      146.84      145.19      7.88 o 
   6   0  10       19.36       20.01      4.52 o 
   8   0  10        0.42        0.93      5.16 o 
 -12   1  10       22.76       24.11      6.39 o 
 -11   1  10        5.77        7.29      4.84 o 
 -10   1  10        0.00       -1.23      3.63 o 
  -9   1  10       40.59       47.36     12.71 o 
  -8   1  10      137.22      147.09      8.57 o 
  -7   1  10       23.42       33.05     11.56 o 
  -6   1  10      189.00      171.16     12.07 o 
  -5   1  10       64.28       68.45      6.99 o 
  -4   1  10       87.46       74.59     14.52 o 
  -3   1  10      417.60      436.60     14.31 o 
  -2   1  10        3.79        3.02      1.21 o 
  -1   1  10      174.79      192.00      5.34 o 
   0   1  10      125.84      139.90      6.01 o 
   1   1  10      305.75      317.91      9.72 o 
   2   1  10      129.61      134.55      4.73 o 
   3   1  10     1538.70     1514.24     18.21 o 
   4   1  10       62.63       59.60      4.85 o 
   5   1  10       42.71       42.06      4.51 o 
   6   1  10       22.16       24.72      3.95 o 
   7   1  10        0.21        0.13      2.77 o 
   8   1  10        0.09        2.21      3.59 o 
 -12   2  10        0.10       -3.41      4.60 o 
 -11   2  10        0.68       -0.37      4.40 o 
 -10   2  10        9.55       13.30      5.10 o 
  -9   2  10       35.59       47.69     17.01 o 
  -8   2  10        9.33        6.06      5.20 o 
  -7   2  10        4.55       -0.21      2.89 o 
  -6   2  10       72.30       67.51      5.62 o 
  -5   2  10        0.50        0.81      5.38 o 
  -4   2  10       43.62       39.50      3.83 o 
  -3   2  10        0.45        1.73      1.76 o 
  -2   2  10       24.41       26.57      1.95 o 
  -1   2  10      189.24      231.74      8.94 o 
   0   2  10       69.45       73.14     15.66 o 
   1   2  10       51.15       48.61      4.33 o 
   2   2  10      304.97      313.85     16.92 o 
   3   2  10      248.39      221.58     16.30 o 
   4   2  10       28.18       35.44      5.15 o 
   5   2  10       20.77       14.19      5.26 o 
   6   2  10      117.32      114.04     14.82 o 
   7   2  10        5.11        7.26      3.28 o 
   8   2  10        4.57       16.10      4.20 o 
 -11   3  10        0.21        3.11      4.24 o 
 -10   3  10       51.09       58.40      7.65 o 
  -9   3  10       50.78       48.28      6.43 o 
  -8   3  10       11.02        9.82      4.16 o 
  -7   3  10       40.28       44.85      5.39 o 
  -6   3  10        0.00       -1.31      3.46 o 
  -5   3  10       31.02       29.57      4.07 o 
  -4   3  10       23.36       25.35      5.67 o 
  -3   3  10       35.98       30.85      3.61 o 
  -2   3  10        4.24        1.86      2.02 o 
  -1   3  10        3.29        6.20      2.06 o 
   0   3  10       61.15       60.93      7.16 o 
   1   3  10      111.02      110.47      6.06 o 
   2   3  10        1.63        2.50      2.13 o 
   3   3  10      337.57      349.39     12.05 o 
   4   3  10       66.82       79.26      9.53 o 
   5   3  10       75.23       70.75      6.28 o 
   6   3  10       11.76       16.72      3.76 o 
   7   3  10        6.65        1.65      3.05 o 
   8   3  10       55.07       51.94      8.26 o 
 -11   4  10        0.40        4.12      9.89 o 
 -10   4  10       15.29       14.08      5.55 o 
  -9   4  10       14.41       18.19      5.17 o 
  -8   4  10        5.47       17.30      6.70 o 
  -7   4  10       13.19       10.56      5.49 o 
  -6   4  10        8.84        4.58      4.60 o 
  -5   4  10        0.35       -1.30      3.83 o 
  -4   4  10      338.52      328.50     15.94 o 
  -3   4  10      256.31      254.78      9.18 o 
  -2   4  10      409.30      394.69     14.26 o 
  -1   4  10       62.26       60.04      4.68 o 
   0   4  10       35.78       31.40      3.96 o 
   1   4  10      293.81      285.00     10.07 o 
   2   4  10       65.58       69.59      4.94 o 
   3   4  10        0.16        3.54      2.38 o 
   4   4  10       47.13       48.21      4.85 o 
   5   4  10       13.67        9.33      3.16 o 
   6   4  10       30.56       37.53      4.98 o 
   7   4  10        5.05        7.18      3.61 o 
 -10   5  10        0.52        0.97      6.17 o 
  -9   5  10        0.55       14.59      6.70 o 
  -8   5  10       25.81       14.40      6.37 o 
  -7   5  10      205.83      210.26     14.85 o 
  -6   5  10       41.57       39.69      7.89 o 
  -5   5  10        5.90        0.06      4.59 o 
  -4   5  10      100.95       89.77      9.68 o 
  -3   5  10      311.29      322.78     11.07 o 
  -2   5  10      394.02      380.43     12.14 o 
  -1   5  10       49.42       49.80      4.77 o 
   0   5  10       73.49       70.13      5.75 o 
   1   5  10       18.70       20.37      4.95 o 
   2   5  10       13.60        7.93      3.38 o 
   3   5  10      190.32      171.96      7.54 o 
   4   5  10       28.47       36.14      4.62 o 
   5   5  10        0.22        0.19      2.74 o 
   6   5  10        0.03       -2.34      2.79 o 
   7   5  10        0.18        4.12      3.40 o 
 -10   6  10        2.16        4.95      7.48 o 
  -9   6  10       45.58       56.99     10.87 o 
  -8   6  10        6.90        3.89      5.56 o 
  -7   6  10       75.02       67.32     10.34 o 
  -6   6  10        2.85       -5.93      4.13 o 
  -5   6  10        0.06       -5.88      3.92 o 
  -4   6  10        0.61       -3.98      3.96 o 
  -3   6  10       76.82       98.80     10.94 o 
  -2   6  10      130.58      136.49     10.50 o 
  -1   6  10      206.19      198.06      7.37 o 
   0   6  10        0.61        0.55      2.83 o 
   1   6  10       57.48       61.08      6.09 o 
   2   6  10       42.24       41.93      7.63 o 
   3   6  10        0.55       -0.20      2.64 o 
   4   6  10        1.04        2.61      2.86 o 
   5   6  10       11.62       12.96      4.51 o 
   6   6  10        8.30        7.86      3.72 o 
  -9   7  10        7.81        5.93      7.32 o 
  -8   7  10      223.60      189.04     16.68 o 
  -7   7  10        1.71        1.23      5.67 o 
  -6   7  10        0.24       -2.25      4.97 o 
  -5   7  10        0.08        6.19      5.59 o 
  -4   7  10        1.62        1.47      4.79 o 
  -3   7  10       32.66       33.76      5.33 o 
  -2   7  10       30.21       31.10     11.25 o 
  -1   7  10       78.00       76.09      5.64 o 
   0   7  10        1.73       -0.49      3.06 o 
   1   7  10        2.16        5.14      3.55 o 
   2   7  10        9.07        5.24      3.47 o 
   3   7  10       54.88       48.53      5.66 o 
   4   7  10        0.12        2.67      3.19 o 
   5   7  10        3.86        0.68      4.07 o 
  -7   8  10        4.99        9.97      7.13 o 
  -6   8  10        3.06       -3.55      5.12 o 
  -5   8  10        0.05        0.99      5.79 o 
  -4   8  10        0.59        1.55      5.19 o 
  -3   8  10        0.70        3.52      3.51 o 
  -2   8  10        7.21       10.08      3.95 o 
  -1   8  10        1.63        2.74      3.53 o 
   0   8  10       27.19       28.70      7.05 o 
   1   8  10       13.40       10.82      4.37 o 
   2   8  10       73.21       65.99      7.56 o 
   3   8  10        0.81       -1.78      4.11 o 
   4   8  10        0.17       -2.78      4.09 o 
  -6   9  10        4.58        2.99      7.35 o 
  -5   9  10        0.93       -2.10      5.87 o 
  -4   9  10       60.91       50.25      6.57 o 
  -3   9  10        0.54        2.86      3.64 o 
  -2   9  10        0.01        1.89      3.87 o 
  -1   9  10       36.12       54.95      7.76 o 
   0   9  10        3.98        8.81      3.78 o 
   1   9  10        0.02       -1.32      3.76 o 
   2   9  10        0.35       -3.77      3.90 o 
 -11   0  11        1.57        3.36      6.87 o 
  -9   0  11        4.23        3.02      5.40 o 
  -7   0  11        9.94        7.98      4.85 o 
  -5   0  11       31.01       41.54      5.74 o 
  -3   0  11      255.62      287.18     12.31 o 
  -1   0  11        4.98        5.80      2.01 o 
   1   0  11      121.80      130.96      9.35 o 
   3   0  11     2846.61     2821.57     40.02 o 
   5   0  11      140.82      153.88     12.98 o 
   7   0  11       22.95       31.85      8.61 o 
 -12   1  11        8.61        6.18      4.76 o 
 -11   1  11        7.28        8.32      5.50 o 
 -10   1  11        4.57        3.09      4.16 o 
  -9   1  11       19.97       20.85      7.72 o 
  -8   1  11       37.76       30.48     11.79 o 
  -7   1  11       47.17       32.68      4.89 o 
  -6   1  11       56.05       58.68     11.02 o 
  -5   1  11        0.14        1.19      2.20 o 
  -4   1  11       48.60       51.61      4.38 o 
  -3   1  11      690.75      744.75     14.67 o 
  -2   1  11        1.38       -0.17      1.79 o 
  -1   1  11       50.57       50.19      3.25 o 
   0   1  11        1.86        4.23      1.61 o 
   1   1  11        0.00        0.34      1.94 o 
   2   1  11      195.43      188.74     12.51 o 
   3   1  11      630.60      621.98     13.35 o 
   4   1  11        9.06        7.13      2.71 o 
   5   1  11        8.10       14.09      4.62 o 
   6   1  11        9.78       10.90      3.34 o 
   7   1  11       27.36       37.31      5.17 o 
 -11   2  11        0.10        4.18      9.93 o 
 -10   2  11       32.96       27.87      6.24 o 
  -9   2  11       15.63       18.12      5.10 o 
  -8   2  11        3.97        2.00      3.38 o 
  -7   2  11        0.18       -0.32      2.98 o 
  -6   2  11      111.59      104.61      6.66 o 
  -5   2  11      129.56      121.78      6.68 o 
  -4   2  11       84.23       77.76      5.12 o 
  -3   2  11       50.42       48.66      4.11 o 
  -2   2  11      170.87      171.81      6.98 o 
  -1   2  11       11.72       11.85      2.12 o 
   0   2  11       27.49       19.64      3.10 o 
   1   2  11      172.77      191.26      7.91 o 
   2   2  11      675.48      692.58     17.55 o 
   3   2  11        0.08        3.34      2.91 o 
   4   2  11       16.08       20.62      4.55 o 
   5   2  11        8.34        5.36      3.64 o 
   6   2  11       40.61       42.48      5.00 o 
   7   2  11      242.76      311.51     11.92 o 
 -11   3  11        9.01       11.47      5.43 o 
 -10   3  11        3.94        1.42      4.47 o 
  -9   3  11        9.00        9.67      4.59 o 
  -8   3  11        0.19       -2.58      3.22 o 
  -7   3  11       12.99        7.15      3.65 o 
  -6   3  11        0.22       -4.59      3.61 o 
  -5   3  11        3.31        5.43      4.74 o 
  -4   3  11      916.58      887.79     26.86 o 
  -3   3  11      166.69      164.71     11.33 o 
  -2   3  11      360.82      363.82     13.16 o 
  -1   3  11        9.98       15.37      2.88 o 
   0   3  11       28.68       26.68      4.74 o 
   1   3  11      125.47      140.96      7.15 o 
   2   3  11      295.21      285.68      8.81 o 
   3   3  11       35.85       33.22      4.00 o 
   4   3  11      105.30      102.85     10.27 o 
   5   3  11       19.51       17.83      3.85 o 
   6   3  11       19.25       19.17      3.91 o 
   7   3  11       15.98       24.16      7.51 o 
 -11   4  11        0.43        6.33      7.13 o 
 -10   4  11       82.01       91.20     12.77 o 
  -9   4  11       11.65        9.84      6.37 o 
  -8   4  11        0.45       -1.13      4.39 o 
  -7   4  11        7.52       11.28      5.61 o 
  -6   4  11        3.98       -1.58      4.32 o 
  -5   4  11       58.57       54.97      8.31 o 
  -4   4  11      189.03      187.64     12.65 o 
  -3   4  11        4.70        6.07      4.84 o 
  -2   4  11      118.78      145.29     10.23 o 
  -1   4  11      410.76      420.50     11.37 o 
   0   4  11      108.39       99.95     16.58 o 
   1   4  11       23.40       27.96      4.28 o 
   2   4  11        5.82        8.08      2.82 o 
   3   4  11       21.88       15.65      3.37 o 
   4   4  11        0.88        2.90      2.56 o 
   5   4  11        0.57        3.28      2.92 o 
   6   4  11       76.18      101.27      9.38 o 
   7   4  11        1.39        4.50      3.68 o 
 -10   5  11        2.11       -8.31      5.54 o 
  -9   5  11       20.75       37.93      9.53 o 
  -8   5  11        0.26       16.15      6.33 o 
  -7   5  11        0.07        2.11      4.68 o 
  -6   5  11        4.78        4.32      5.06 o 
  -5   5  11        0.01       -3.12      4.02 o 
  -4   5  11      242.34      245.96     14.99 o 
  -3   5  11      298.28      297.14     16.51 o 
  -2   5  11       91.84       91.33      6.87 o 
  -1   5  11       77.52       69.04      6.24 o 
   0   5  11       35.88       29.35      4.65 o 
   1   5  11        1.38       -2.20      2.55 o 
   2   5  11        4.53       10.29      3.63 o 
   3   5  11       81.81       72.57      5.76 o 
   4   5  11       31.45       23.83      4.09 o 
   5   5  11        3.87        3.01      3.12 o 
   6   5  11       18.04       16.22      4.35 o 
  -9   6  11       25.73       14.85      7.77 o 
  -8   6  11       29.00       31.22      8.73 o 
  -7   6  11       10.36       -0.83      5.47 o 
  -6   6  11       23.25       28.54      7.72 o 
  -5   6  11       21.26       21.45      6.99 o 
  -4   6  11       34.13       49.81      8.71 o 
  -3   6  11        9.01        7.04      3.32 o 
  -2   6  11       34.88       46.30      5.75 o 
  -1   6  11        6.31        4.14      3.03 o 
   0   6  11       52.25       45.91      5.50 o 
   1   6  11        0.96       -2.05      2.80 o 
   2   6  11        7.24        1.02      3.24 o 
   3   6  11      103.75       90.42     12.12 o 
   4   6  11       41.12       44.64      5.43 o 
   5   6  11        1.93        4.87      3.57 o 
  -8   7  11       27.44       31.94      9.70 o 
  -7   7  11        0.02       -0.69      5.86 o 
  -6   7  11        0.82       -0.33      5.48 o 
  -5   7  11        5.06       12.19      6.22 o 
  -4   7  11        5.56        1.74      5.20 o 
  -3   7  11       77.27       79.81      7.17 o 
  -2   7  11        4.63        2.74      4.87 o 
  -1   7  11        0.65        6.19      3.51 o 
   0   7  11        5.86        5.75      5.83 o 
   1   7  11        1.09        1.72      3.30 o 
   2   7  11       18.28       11.20      4.65 o 
   3   7  11        9.29       10.00      4.57 o 
   4   7  11       10.57       15.80      4.40 o 
  -7   8  11        0.06        2.43      6.83 o 
  -6   8  11        2.08        2.55      6.25 o 
  -5   8  11       23.60       24.24      8.23 o 
  -4   8  11       64.74       42.25      9.71 o 
  -3   8  11        1.31        1.35      3.47 o 
  -2   8  11        4.55       14.06      4.59 o 
  -1   8  11        1.49        2.30      3.32 o 
   0   8  11       22.65       18.14      7.14 o 
   1   8  11       26.67       26.93      5.72 o 
   2   8  11        0.05        0.94      3.94 o 
   3   8  11       19.59       11.40      5.00 o 
  -5   9  11       29.08       35.12      9.73 o 
  -4   9  11       14.66       16.05      8.18 o 
  -3   9  11        6.39       11.77      5.00 o 
  -2   9  11        0.13        5.58      4.18 o 
  -1   9  11        0.01        4.93      4.16 o 
   0   9  11       35.11       37.14      6.83 o 
 -10   0  12        7.28        8.89      6.74 o 
  -8   0  12        5.09        5.14      5.07 o 
  -6   0  12        4.98        8.02      4.63 o 
  -4   0  12      186.38      201.19     11.17 o 
  -2   0  12        0.80        3.68      2.70 o 
   0   0  12       48.30       57.51      6.71 o 
   2   0  12       31.08       41.64      7.45 o 
   4   0  12      388.68      395.04     19.86 o 
   6   0  12        2.12        8.59      5.88 o 
 -11   1  12        6.81        2.78      4.82 o 
 -10   1  12        0.00        2.16      4.40 o 
  -9   1  12       28.67       29.84      7.21 o 
  -8   1  12       13.29       13.29      4.51 o 
  -7   1  12        0.83       -1.83      4.19 o 
  -6   1  12      220.76      213.06     11.68 o 
  -5   1  12        6.73        3.81      2.49 o 
  -4   1  12       27.46       25.22      3.57 o 
  -3   1  12       11.12       10.86      2.72 o 
  -2   1  12       16.67       13.84      2.82 o 
  -1   1  12        3.31       -1.25      2.38 o 
   0   1  12       72.01       74.39      5.35 o 
   1   1  12      266.83      277.07      9.97 o 
   2   1  12       45.04       49.86      4.34 o 
   3   1  12       13.65       16.50      3.32 o 
   4   1  12       34.82       38.01      4.61 o 
   5   1  12       60.28       60.16      9.57 o 
   6   1  12        7.80        4.97      3.95 o 
   7   1  12      159.70      208.50     17.35 o 
 -11   2  12        0.37        2.28      4.96 o 
 -10   2  12        1.28        0.54      4.42 o 
  -9   2  12       13.31       12.73      4.70 o 
  -8   2  12       17.50       11.55      4.54 o 
  -7   2  12        2.24        2.03      3.35 o 
  -6   2  12      163.58      185.67      8.69 o 
  -5   2  12      256.45      282.78      9.88 o 
  -4   2  12       52.33       49.62      7.24 o 
  -3   2  12        4.95        1.67      3.75 o 
  -2   2  12       24.36       16.82      5.30 o 
  -1   2  12       76.82       85.83      5.95 o 
   0   2  12      168.10      162.34      7.13 o 
   1   2  12     1227.31     1211.96     22.37 o 
   2   2  12      167.52      162.02      8.13 o 
   3   2  12        0.18        3.42      2.23 o 
   4   2  12        3.18        2.25      2.50 o 
   5   2  12       56.17       59.49      6.41 o 
   6   2  12       23.60       31.90      4.90 o 
   7   2  12        3.67       13.80      3.98 o 
 -11   3  12        0.53        5.62      5.46 o 
 -10   3  12      113.60      118.51     10.20 o 
  -9   3  12       28.52       37.16      8.77 o 
  -8   3  12        3.92        7.30      5.45 o 
  -7   3  12        0.04       -4.70      4.54 o 
  -6   3  12        7.80        9.65      5.82 o 
  -5   3  12      511.80      548.20     21.80 o 
  -4   3  12      114.38      111.18     10.51 o 
  -3   3  12      125.81      125.08     10.39 o 
  -2   3  12       19.30       23.26      5.83 o 
  -1   3  12       81.86       60.29      5.71 o 
   0   3  12       40.38       34.31      4.28 o 
   1   3  12      685.34      658.64     16.02 o 
   2   3  12       37.32       30.88      7.23 o 
   3   3  12        8.64       10.83      3.00 o 
   4   3  12        7.42        2.94      2.66 o 
   5   3  12       27.85       34.90      4.82 o 
   6   3  12       23.16       37.55      5.33 o 
 -10   4  12        9.87        3.90      6.79 o 
  -9   4  12       17.67       13.94      7.35 o 
  -8   4  12        0.52       -2.97      4.98 o 
  -7   4  12        0.01       -3.60      4.47 o 
  -6   4  12        7.69        2.69      4.83 o 
  -5   4  12       39.89       54.05      8.71 o 
  -4   4  12       41.77       55.65      8.56 o 
  -3   4  12      150.94      129.45     11.10 o 
  -2   4  12        1.69       -3.04      3.75 o 
  -1   4  12       62.65       69.27      9.09 o 
   0   4  12      554.52      567.14     14.46 o 
   1   4  12      289.57      280.43     10.65 o 
   2   4  12      237.75      209.20      9.75 o 
   3   4  12       96.97       92.86     10.00 o 
   4   4  12        7.13        2.26      2.84 o 
   5   4  12       19.21       25.43      4.47 o 
   6   4  12        0.17        0.88      3.18 o 
 -10   5  12        3.09       10.48      7.28 o 
  -9   5  12       17.22       14.27      6.96 o 
  -8   5  12       25.81       18.12      7.17 o 
  -7   5  12        2.30        6.57      5.47 o 
  -6   5  12       41.83       36.20      8.07 o 
  -5   5  12        2.68       -2.47      4.24 o 
  -4   5  12       23.38       20.78      6.77 o 
  -3   5  12       67.52       63.53      9.16 o 
  -2   5  12        0.10        1.87      4.66 o 
  -1   5  12       96.83      120.73      7.90 o 
   0   5  12        0.02       -1.00      2.78 o 
   1   5  12      227.19      208.75      9.56 o 
   2   5  12        0.67        7.26      3.52 o 
   3   5  12        2.80        0.18      2.58 o 
   4   5  12        3.44        7.40      3.30 o 
   5   5  12        1.61        4.09      3.41 o 
  -9   6  12        0.68        5.67      6.52 o 
  -8   6  12       12.07        5.91      6.53 o 
  -7   6  12        2.96       -4.29      4.34 o 
  -6   6  12        0.26       -1.55      4.97 o 
  -5   6  12        3.47       -0.22      5.14 o 
  -4   6  12        0.26       -4.29      4.62 o 
  -3   6  12      116.93      119.56     12.17 o 
  -2   6  12       32.74       32.03      5.28 o 
  -1   6  12      178.02      210.65     10.61 o 
   0   6  12        2.76        6.96      5.15 o 
   1   6  12       47.41       52.21      6.29 o 
   2   6  12        6.47       11.30      7.14 o 
   3   6  12        0.00       -2.40      3.18 o 
   4   6  12       12.81       15.46      4.24 o 
  -8   7  12        0.01        3.67      6.91 o 
  -7   7  12        2.48        0.28      6.01 o 
  -6   7  12        3.92        2.57      5.82 o 
  -5   7  12        5.89        1.19      5.51 o 
  -4   7  12        6.68        9.57      6.00 o 
  -3   7  12       57.50       63.26     10.08 o 
  -2   7  12       26.86       38.39      8.26 o 
  -1   7  12       11.01       15.36      4.55 o 
   0   7  12        4.01       -1.54      4.63 o 
   1   7  12        3.60        3.23      3.82 o 
   2   7  12        5.02        7.53      4.24 o 
   3   7  12        3.34        3.25      5.60 o 
  -6   8  12        4.64       17.44      8.25 o 
  -5   8  12        9.90       13.29      7.58 o 
  -4   8  12       65.73       64.80     11.23 o 
  -3   8  12        1.14        0.50      5.67 o 
  -2   8  12        0.00        0.99      3.43 o 
  -1   8  12        3.20        2.00      4.27 o 
   0   8  12        0.17        6.59      4.01 o 
   1   8  12        5.71       20.07      7.54 o 
   2   8  12        2.24        1.84      6.52 o 
 -11   0  13        5.31        6.94      7.43 o 
  -9   0  13        8.05       -2.03      5.00 o 
  -7   0  13       91.07       97.33     10.45 o 
  -5   0  13       88.33       71.16      7.90 o 
  -3   0  13       52.18       36.31      5.62 o 
  -1   0  13       50.54       54.01      6.41 o 
   1   0  13       63.87       71.06      8.64 o 
   3   0  13       27.89       30.09      7.03 o 
   5   0  13       73.45       84.05     11.09 o 
 -11   1  13        2.59       -0.23      4.78 o 
 -10   1  13        1.65       -0.15      4.17 o 
  -9   1  13        5.37       -4.52      4.85 o 
  -8   1  13       33.19       33.94     10.04 o 
  -7   1  13       14.05       15.61      4.51 o 
  -6   1  13      185.77      186.02     10.83 o 
  -5   1  13        0.00        2.90      2.81 o 
  -4   1  13      209.19      220.77     10.74 o 
  -3   1  13       34.79       39.09      4.29 o 
  -2   1  13        5.60        7.81      4.22 o 
  -1   1  13       43.81       35.68      6.10 o 
   0   1  13       67.33       60.00      7.54 o 
   1   1  13      168.00      198.54      9.49 o 
   2   1  13       44.08       47.03      5.50 o 
   3   1  13        6.31        8.55      2.89 o 
   4   1  13        4.32        5.37      2.69 o 
   5   1  13       13.57       18.62      4.88 o 
 -11   2  13       20.23       14.33      6.04 o 
 -10   2  13        5.17        4.72      4.90 o 
  -9   2  13        3.76        2.62      4.32 o 
  -8   2  13        3.70        2.95      4.14 o 
  -7   2  13       19.84       22.94      5.33 o 
  -6   2  13        7.63       15.77      6.30 o 
  -5   2  13        8.07        5.39      5.07 o 
  -4   2  13      185.00      201.53     12.76 o 
  -3   2  13      139.85      137.92     10.58 o 
  -2   2  13       35.87       37.23      6.59 o 
  -1   2  13       67.73       59.24      7.87 o 
   0   2  13       20.82       23.04      5.89 o 
   1   2  13      452.17      513.19     14.79 o 
   2   2  13        4.29       -1.54      2.44 o 
   3   2  13       23.42       32.69      5.30 o 
   4   2  13        0.01        2.49      2.71 o 
   5   2  13        1.19        4.77      3.02 o 
   6   2  13        0.11        8.88      3.53 o 
 -10   3  13        2.00       -2.03      6.27 o 
  -9   3  13        8.98       10.98      7.40 o 
  -8   3  13       21.79        7.47      6.38 o 
  -7   3  13        3.74        5.40      5.61 o 
  -6   3  13      392.60      379.71     19.09 o 
  -5   3  13       55.11       47.10      8.19 o 
  -4   3  13        0.94        1.06      4.40 o 
  -3   3  13       22.28        9.56      5.10 o 
  -2   3  13        0.31       -0.82      4.01 o 
  -1   3  13       12.89       25.51      6.37 o 
   0   3  13       13.39       26.42      6.68 o 
   1   3  13        4.57        6.85      3.24 o 
   2   3  13        2.72        7.40      3.34 o 
   3   3  13        9.36        5.85      2.96 o 
   4   3  13       30.95       36.27      9.24 o 
   5   3  13       47.82       58.07      5.86 o 
   6   3  13       19.18       23.11      4.68 o 
 -10   4  13        6.16       12.53      7.89 o 
  -9   4  13        0.04        0.14      6.26 o 
  -8   4  13       15.12        9.90      6.56 o 
  -7   4  13        0.10        0.48      5.44 o 
  -6   4  13        0.14       -1.04      4.34 o 
  -5   4  13       19.45       15.74      6.36 o 
  -4   4  13        7.86        8.75      5.82 o 
  -3   4  13       80.96       79.70      9.76 o 
  -2   4  13        0.03       -3.74      3.87 o 
  -1   4  13       46.13       27.41      7.28 o 
   0   4  13      136.96      167.20     12.94 o 
   1   4  13       74.62       57.72     12.60 o 
   2   4  13        5.13        6.06      3.63 o 
   3   4  13       18.48       16.74      5.88 o 
   4   4  13       12.43        3.59      4.62 o 
   5   4  13       43.80       58.54      6.20 o 
  -9   5  13        1.54       -1.76      5.94 o 
  -8   5  13        3.82       10.68      6.10 o 
  -7   5  13        3.45        8.29      6.36 o 
  -6   5  13       48.42       36.31      8.95 o 
  -5   5  13        0.76        1.72      4.79 o 
  -4   5  13        2.91        0.11      4.49 o 
  -3   5  13       13.31       16.18      6.62 o 
  -2   5  13        0.03       -0.03      4.53 o 
  -1   5  13       83.28       96.36      7.79 o 
   0   5  13       49.55       64.55      9.91 o 
   1   5  13       38.07       38.79      6.92 o 
   2   5  13        0.00        1.08      3.18 o 
   3   5  13        2.04        1.02      3.49 o 
   4   5  13        0.42       -1.43      3.05 o 
  -8   6  13        0.67        0.87      6.30 o 
  -7   6  13        4.51        2.16      6.31 o 
  -6   6  13       13.63        3.79      5.88 o 
  -5   6  13        3.02       -0.90      4.87 o 
  -4   6  13        0.57       -2.38      4.62 o 
  -3   6  13        6.53        4.85      5.95 o 
  -2   6  13       85.15      100.20     12.09 o 
  -1   6  13       15.05       23.62      5.13 o 
   0   6  13        1.40        0.82      4.00 o 
   1   6  13       22.83       24.83      7.96 o 
   2   6  13        0.64        1.11      3.62 o 
   3   6  13        5.08        3.32      3.96 o 
  -7   7  13       11.61        5.08      6.66 o 
  -6   7  13        1.23       -6.80      4.97 o 
  -5   7  13       11.01        5.79      6.25 o 
  -4   7  13        1.22        5.76      5.67 o 
  -3   7  13        6.01        8.62      6.47 o 
  -2   7  13        6.59       14.63      6.71 o 
  -1   7  13       33.18       29.08      5.83 o 
   0   7  13       10.66       16.62      6.87 o 
   1   7  13       26.31       25.07      7.97 o 
   2   7  13       10.98       14.57      8.94 o 
  -5   8  13        0.71        4.85      6.72 o 
  -4   8  13        2.66       -3.64      6.42 o 
  -3   8  13        0.05       -0.74      5.14 o 
  -2   8  13        9.11       13.27      6.82 o 
  -1   8  13       10.57       17.59      5.38 o 
   0   8  13        1.56        3.02      4.19 o 
 -10   0  14        1.77        2.19      6.66 o 
  -8   0  14      223.92      248.96     16.26 o 
  -6   0  14      424.49      432.15     18.99 o 
  -4   0  14       11.45       14.76      5.20 o 
  -2   0  14       27.68       16.82      4.88 o 
   2   0  14       42.99       68.34      9.40 o 
   4   0  14       77.37      107.37     12.43 o 
 -10   1  14        8.51        0.50      4.64 o 
  -9   1  14        5.18        5.70      4.49 o 
  -8   1  14        4.26        9.69      4.60 o 
  -7   1  14       53.41       56.11      6.18 o 
  -6   1  14        8.94        8.15      3.79 o 
  -5   1  14       55.45       58.60      5.70 o 
  -4   1  14        6.82        1.11      4.43 o 
  -3   1  14        2.34       -2.78      3.71 o 
  -2   1  14       10.66        1.82      3.93 o 
  -1   1  14      230.35      221.27     12.96 o 
   0   1  14      153.21      134.98     10.42 o 
   1   1  14      148.32      145.09      8.75 o 
   2   1  14       22.27       23.43      8.42 o 
   3   1  14       14.24       10.46      5.14 o 
   4   1  14        1.43        5.20      4.65 o 
   5   1  14       29.79       39.86      9.39 o 
 -10   2  14       20.25       17.39      5.77 o 
  -9   2  14        0.01        2.92      6.45 o 
  -8   2  14        0.58        3.59      5.62 o 
  -7   2  14        3.65        8.82      6.13 o 
  -6   2  14       54.31       34.25      7.78 o 
  -5   2  14      369.97      353.58     17.82 o 
  -4   2  14        1.16       -1.71      4.02 o 
  -3   2  14       40.03       45.02      7.63 o 
  -2   2  14        3.71        8.58      5.19 o 
  -1   2  14       52.98       64.23      8.47 o 
   1   2  14       32.07       26.39      6.61 o 
   2   2  14       68.53       72.89     19.20 o 
   3   2  14       45.01       40.46      8.52 o 
   4   2  14       11.42       15.90      4.40 o 
   5   2  14      114.42      129.61      8.06 o 
 -10   3  14       20.61       10.12      7.57 o 
  -9   3  14        4.57        6.07      7.17 o 
  -8   3  14        4.02        2.65      5.73 o 
  -7   3  14        0.00        8.13      6.07 o 
  -6   3  14       19.45       17.78      6.82 o 
  -5   3  14      149.95      130.21     12.30 o 
  -4   3  14        6.25        5.60      5.32 o 
  -3   3  14       23.36       25.15      6.92 o 
  -2   3  14        0.67        3.76      4.45 o 
  -1   3  14      148.29      148.36     11.83 o 
   1   3  14      146.17      141.40     13.24 o 
   2   3  14        1.52        3.47      3.21 o 
   3   3  14       12.96       16.71      4.62 o 
   4   3  14        1.34        6.35      3.43 o 
   5   3  14       76.36      107.41      7.77 o 
  -9   4  14       10.28        1.83      6.76 o 
  -8   4  14        3.37       -4.37      5.68 o 
  -7   4  14        0.58       -5.09      5.08 o 
  -6   4  14      118.42      122.88     12.91 o 
  -5   4  14       57.89       60.27      9.80 o 
  -4   4  14      113.45      132.29     12.60 o 
  -3   4  14       33.42       34.07      7.98 o 
  -2   4  14       80.08       86.31     10.45 o 
  -1   4  14      238.60      252.14     16.11 o 
   0   4  14       14.76       12.64      5.98 o 
   1   4  14        0.30        7.04      5.06 o 
   2   4  14        0.17       -0.35      2.95 o 
   3   4  14        0.55        3.67      4.74 o 
   4   4  14        2.22        3.36      3.34 o 
  -9   5  14        0.64        0.77      6.91 o 
  -8   5  14        0.00       -3.67      6.11 o 
  -7   5  14       27.01       32.35      9.01 o 
  -6   5  14        0.13        3.12      6.13 o 
  -5   5  14        7.35        8.39      6.02 o 
  -4   5  14       12.72       14.89      6.89 o 
  -3   5  14        9.16       13.44      6.64 o 
  -2   5  14        1.15        8.38      6.01 o 
  -1   5  14       10.87       16.39      6.76 o 
   0   5  14       72.82       69.84     10.59 o 
   1   5  14        0.12        5.80      5.04 o 
   2   5  14        1.09       -2.48      3.60 o 
   3   5  14        7.04        4.87      5.01 o 
  -8   6  14       17.55       18.76      8.87 o 
  -7   6  14       16.51        6.76      7.00 o 
  -6   6  14       16.50       12.07      6.91 o 
  -5   6  14        1.55        7.05      6.50 o 
  -4   6  14        5.61        7.32      6.15 o 
  -3   6  14        3.58        6.08      6.59 o 
  -2   6  14      106.45      116.47     13.08 o 
  -1   6  14       29.12       25.61      8.14 o 
   0   6  14       92.60       74.99     11.16 o 
   1   6  14       14.38       11.85      6.11 o 
   2   6  14        2.79       15.26      7.10 o 
  -6   7  14        1.77        3.96      7.27 o 
  -5   7  14        6.64        9.28      6.49 o 
  -4   7  14        6.18       10.41      6.61 o 
  -3   7  14        4.57        6.68      6.30 o 
  -2   7  14        0.00        0.27      5.02 o 
  -1   7  14        0.08       -2.22      5.62 o 
   0   7  14        2.98        3.18      4.16 o 
   1   7  14        1.37       -2.72      5.44 o 
  -9   0  15       14.95       16.12      7.93 o 
  -7   0  15       34.04       38.92      8.11 o 
  -5   0  15      272.90      290.61     15.72 o 
   3   0  15        9.43       13.61      6.59 o 
 -10   1  15        1.47        2.44      5.17 o 
  -9   1  15       12.17        9.47      5.03 o 
  -8   1  15      358.08      368.29     19.15 o 
  -7   1  15      183.55      171.80     14.13 o 
  -6   1  15       58.10       79.98     10.27 o 
  -5   1  15        0.61        0.92      4.64 o 
  -4   1  15       27.45       32.59      7.32 o 
  -3   1  15        0.06        0.59      4.32 o 
  -2   1  15        0.73       -3.35      3.91 o 
  -1   1  15       68.36       79.44      9.20 o 
   0   1  15       56.31       46.96      7.71 o 
   2   1  15       40.83       45.70      8.72 o 
   3   1  15       65.63       82.93     11.40 o 
   4   1  15       33.58       39.44      8.98 o 
 -10   2  15        2.27        1.72      7.50 o 
  -9   2  15        4.73        9.19      7.50 o 
  -8   2  15       45.59       27.62      8.20 o 
  -7   2  15       34.64       46.37      9.27 o 
  -6   2  15       45.74       48.80      9.03 o 
  -5   2  15       74.99       72.36      9.82 o 
  -4   2  15        3.71       -0.41      4.64 o 
  -3   2  15        3.04        3.41      4.76 o 
  -2   2  15       35.83       23.64      6.52 o 
  -1   2  15      168.98      156.08     12.09 o 
   0   2  15       25.30       21.53      7.03 o 
   2   2  15        0.27        0.34      4.99 o 
   3   2  15        0.81        9.14      5.23 o 
   4   2  15        0.07        6.15      4.02 o 
  -9   3  15        0.79       -3.95      5.87 o 
  -8   3  15        5.76        3.32      6.24 o 
  -7   3  15       21.09       29.00      8.26 o 
  -6   3  15        0.26        2.11      5.71 o 
  -5   3  15        1.51        2.59      5.23 o 
  -4   3  15        3.44        4.47      5.48 o 
  -3   3  15        0.73       -3.71      4.74 o 
  -2   3  15      119.90      137.36     12.85 o 
  -1   3  15       59.53       64.78      9.20 o 
   0   3  15       14.69       16.14      6.80 o 
   2   3  15       11.45       16.42      6.52 o 
   3   3  15        1.96        5.00      5.36 o 
   4   3  15        8.50       10.92      4.65 o 
  -9   4  15        3.79       -3.26      7.06 o 
  -8   4  15        6.38        7.86      7.16 o 
  -7   4  15       12.12        9.76      6.95 o 
  -6   4  15        5.84        9.99      6.50 o 
  -5   4  15       16.42       19.98      7.61 o 
  -4   4  15       12.96        9.21      6.18 o 
  -3   4  15       40.63       37.65      8.84 o 
  -2   4  15        8.43       10.60      6.15 o 
  -1   4  15      506.43      506.62     22.87 o 
   0   4  15        0.01       -3.34      4.87 o 
   1   4  15        1.98        4.77      5.49 o 
   2   4  15        3.74        5.36      5.80 o 
   3   4  15        0.77        1.60      3.73 o 
  -8   5  15        9.85        6.34      7.75 o 
  -7   5  15       44.96       52.62     11.29 o 
  -6   5  15        0.47       -3.95      5.88 o 
  -5   5  15        0.46        8.63      7.04 o 
  -4   5  15       20.21       27.52      8.16 o 
  -3   5  15        7.12       11.31      6.49 o 
  -2   5  15       32.41       35.92      8.63 o 
  -1   5  15       15.54       18.48      7.00 o 
   0   5  15        1.75       10.73      6.64 o 
   1   5  15        0.38       -0.48      4.47 o 
   2   5  15       22.68       21.02      7.87 o 
  -7   6  15        0.15       -1.68      6.68 o 
  -6   6  15       20.98       17.47      8.38 o 
  -5   6  15       22.98       27.41      9.25 o 
  -4   6  15        0.81        2.70      6.20 o 
  -3   6  15        7.86        0.89      5.95 o 
  -2   6  15      132.26      126.99     14.02 o 
  -1   6  15       22.11       19.29      7.63 o 
   0   6  15        0.47       -6.05      4.97 o 
   1   6  15       12.38        8.82      6.73 o 
  -4   7  15        4.36        3.94      5.98 o 
  -3   7  15       32.22       45.51     10.91 o 
  -2   7  15       33.14       25.27      9.05 o 
  -1   7  15        1.42       -3.66      5.88 o 
  -8   0  16       76.21       73.30     11.39 o 
  -6   0  16       26.55       24.21      7.03 o 
  -9   1  16       43.93       44.11     10.62 o 
  -8   1  16        0.12       -8.01      5.39 o 
  -7   1  16      161.90      127.18     12.85 o 
  -6   1  16       22.83       13.65      6.93 o 
  -5   1  16       14.38       14.52      6.67 o 
  -4   1  16       12.47        8.63      5.38 o 
  -3   1  16      113.49      110.63     10.85 o 
  -2   1  16       28.57       25.66      6.93 o 
   3   1  16        9.54       10.27      6.78 o 
  -9   2  16        4.67        7.45      7.22 o 
  -8   2  16        0.02        4.46      6.73 o 
  -7   2  16       86.36       79.15     11.33 o 
  -6   2  16       27.92       24.70      7.96 o 
  -5   2  16        0.09       -6.19      4.87 o 
  -4   2  16       15.10       19.35      7.13 o 
  -3   2  16       41.03       40.30      8.24 o 
  -2   2  16       71.87       80.93     10.12 o 
  -1   2  16       15.92       23.18      7.19 o 
   0   2  16        7.45        3.13      5.57 o 
   3   2  16       13.20        9.93      6.14 o 
  -9   3  16        2.00       -9.41      6.28 o 
  -8   3  16        5.56       -1.27      6.51 o 
  -7   3  16        5.23       -5.77      5.53 o 
  -6   3  16        0.06        0.40      5.42 o 
  -5   3  16        2.23        0.87      5.37 o 
  -4   3  16        0.07       -6.60      5.04 o 
  -3   3  16        4.68        1.80      5.84 o 
  -2   3  16       10.54       10.95      6.70 o 
  -1   3  16      202.71      195.49     14.80 o 
   0   3  16        1.09       -4.27      5.14 o 
   3   3  16        0.10        3.01      6.03 o 
  -8   4  16        1.68        1.86      6.91 o 
  -7   4  16       12.48       13.02      8.13 o 
  -6   4  16        8.25       -0.70      6.27 o 
  -5   4  16        0.00        1.73      6.04 o 
  -4   4  16        5.44        0.04      5.82 o 
  -3   4  16        0.59       -2.71      5.12 o 
  -2   4  16       15.34        7.23      6.20 o 
  -1   4  16        6.63       13.42      6.54 o 
   0   4  16       19.64       30.94      8.48 o 
   2   4  16        7.03        7.55      6.10 o 
  -7   5  16        0.10        1.23      7.24 o 
  -6   5  16        9.56        8.98      7.31 o 
  -5   5  16        1.74       -1.25      6.15 o 
  -4   5  16        4.00        4.94      6.23 o 
  -3   5  16        0.00        3.62      6.14 o 
  -2   5  16        5.57       15.04      7.31 o 
  -1   5  16       46.50       47.39      9.82 o 
   0   5  16        0.05       -1.10      6.24 o 
  -5   6  16       13.95       23.46      9.32 o 
  -4   6  16        4.40       -0.97      6.56 o 
  -3   6  16      188.33      237.45     18.09 o 
  -2   6  16        3.92       10.44      7.32 o 
  -1   6  16        1.26        6.87      7.09 o 
  -8   1  17        5.90        3.97      6.63 o 
  -7   1  17        8.97        7.82      6.99 o 
  -6   1  17       24.89       18.39      7.55 o 
  -5   1  17        2.66       -2.36      5.17 o 
  -4   1  17       11.33        5.41      5.97 o 
  -8   2  17       10.96       15.76      8.05 o 
  -7   2  17        0.00       -0.94      6.39 o 
  -6   2  17        0.36       -5.43      5.16 o 
  -5   2  17       22.65       20.84      7.90 o 
  -4   2  17        7.37        6.91      6.06 o 
  -3   2  17       14.08       21.48      7.48 o 
  -2   2  17       38.13       35.87      8.14 o 
  -1   2  17       21.30       19.80      7.52 o 
  -8   3  17       53.04       38.76      9.66 o 
  -7   3  17        0.59        2.22      6.95 o 
  -6   3  17        1.28        4.64      6.87 o 
  -5   3  17       11.16        8.45      7.14 o 
  -4   3  17        1.49       -4.45      5.30 o 
  -3   3  17        8.71       12.19      7.08 o 
  -2   3  17       15.06       24.17      7.96 o 
  -1   3  17        2.72       -3.89      5.48 o 
   0   3  17       37.59       31.48      8.35 o 
  -7   4  17        9.56       10.55      8.46 o 
  -6   4  17        1.12       -5.34      6.45 o 
  -5   4  17        3.75        1.71      6.89 o 
  -4   4  17        6.02       11.86      6.95 o 
  -3   4  17       21.27       18.07      7.69 o 
  -2   4  17        2.37        7.65      6.53 o 
  -1   4  17       12.30       11.96      6.95 o 
   0   4  17        5.67       11.36      6.76 o 
  -5   5  17        7.47       -2.52      7.32 o 
  -4   5  17       25.48       27.25      9.22 o 
  -3   5  17       99.85      117.21     14.31 o 
  -2   5  17       23.09       27.96      9.09 o 
  -1   5  17        0.00        3.64      6.60 o 
  -7   1  18       14.11        2.55      6.71 o 
  -7   2  18        4.69        2.00      6.65 o 
  -6   2  18        0.35       -4.36      5.93 o 
  -5   2  18        5.91       -7.73      5.16 o 
  -4   2  18       36.81       34.82      9.10 o 
  -3   2  18        1.95       -4.50      5.67 o 
  -6   3  18        6.99        8.76      7.21 o 
  -5   3  18        0.67        6.08      6.80 o 
  -4   3  18       25.83       24.73      8.64 o 
  -3   3  18        0.76       -0.66      5.63 o 
  -2   3  18        4.63       12.40      7.50 o 
  -1   3  18        6.45        8.89      6.98 o 
  -4   4  18       24.41       13.82      8.15 o 
  -3   4  18        9.45        1.39      6.42 o 
                                                 
